# Supplementary material for: Identifying Hub Genes Associated with Neoadjuvant Chemotherapy Resistance in Breast Cancer and Potential Drug Repurposing for the Development of Precision Medicine
Source: Int J Mol Sci. 2022 Oct 20;23(20):12628. doi: 10.3390/ijms232012628 (PMC9603969; doi:10.3390/ijms232012628)
Supplement: Supplementary file 1 [file ijms-23-12628-s001.zip]

Archive with 6 entries (6 files):
- .DS_Store
- Figure S1.pdf
- Supplementary_Information_legends.pdf
- Table_S1.xlsx
- Table_S2.xlsx
- Table_S3.xlsx
