# Supplementary material for: Identifying Hub Genes Associated with Neoadjuvant Chemotherapy Resistance in Breast Cancer and Potential Drug Repurposing for the Development of Precision Medicine
Source: Int J Mol Sci. 2022 Oct 20;23(20):12628. doi: 10.3390/ijms232012628 (PMC9603969; doi:10.3390/ijms232012628)
Supplement: Supplementary file 1 [file ijms-23-12628-s001.zip › Table_S1.xlsx]

## Sheet: gene2mir
ID	Accession	Target	TargetID	Experiment	Literature	Tissue
hsa-let-7b-5p	MIMAT0000063	HNRNPF	3185	CLASH	23622248	Breast cancerous tissues
hsa-let-7b-5p	MIMAT0000063	RPSA	3921	CLASH	23622248	Breast cancerous tissues
hsa-let-7b-5p	MIMAT0000063	RPL12	6136	CLASH	23622248	Breast cancerous tissues
hsa-let-7b-5p	MIMAT0000063	PSME3	10197	CLASH//Proteomics	18668040|23622248	Breast cancerous tissues
hsa-let-7e-5p	MIMAT0000066	RPSA	3921	CLASH	23622248	Breast cancerous tissues
hsa-let-7e-5p	MIMAT0000066	RPL10	6134	CLASH	23622248	Breast cancerous tissues
hsa-let-7e-5p	MIMAT0000066	RPL12	6136	CLASH	23622248	Breast cancerous tissues
hsa-let-7e-5p	MIMAT0000066	RPS27	6232	CLASH	23622248	Breast cancerous tissues
hsa-mir-15a-5p	MIMAT0000068	HNRNPA1	3178	HITS-CLIP	23313552	Breast cancerous tissues
hsa-mir-15a-5p	MIMAT0000068	PSMB5	5693	HITS-CLIP	22473208	Breast cancerous tissues
hsa-mir-15a-5p	MIMAT0000068	RPL14	9045	HITS-CLIP//PAR-CLIP	21572407|23824327	Breast cancerous tissues
hsa-mir-15a-5p	MIMAT0000068	SEC61A1	29927	PAR-CLIP	26701625	Breast cancerous tissues
hsa-mir-16-5p	MIMAT0000069	HNRNPA1	3178	HITS-CLIP	23313552	Breast cancerous tissues
hsa-mir-16-5p	MIMAT0000069	HNRNPF	3185	CLASH	23622248	Breast cancerous tissues
hsa-mir-16-5p	MIMAT0000069	RPSA	3921	Proteomics	18668040	Breast cancerous tissues
hsa-mir-16-5p	MIMAT0000069	PSMB5	5693	HITS-CLIP	22473208	Breast cancerous tissues
hsa-mir-16-5p	MIMAT0000069	RPL3	6122	Proteomics	18668040	Breast cancerous tissues
hsa-mir-16-5p	MIMAT0000069	RPL9	6133	Proteomics	18668040	Breast cancerous tissues
hsa-mir-16-5p	MIMAT0000069	RPL10	6134	CLASH//Proteomics	18668040|23622248	Breast cancerous tissues
hsa-mir-16-5p	MIMAT0000069	RPL12	6136	Proteomics	18668040	Breast cancerous tissues
hsa-mir-16-5p	MIMAT0000069	RPL31	6160	Proteomics	18668040	Breast cancerous tissues
hsa-mir-16-5p	MIMAT0000069	RPS6	6194	Proteomics	18668040	Breast cancerous tissues
hsa-mir-16-5p	MIMAT0000069	RPS27	6232	Proteomics	18668040	Breast cancerous tissues
hsa-mir-16-5p	MIMAT0000069	EIF3F	8665	Proteomics	18668040	Breast cancerous tissues
hsa-mir-16-5p	MIMAT0000069	RPL14	9045	HITS-CLIP//PAR-CLIP//Proteomics	18668040|21572407|23824327	Breast cancerous tissues
hsa-mir-16-5p	MIMAT0000069	PSME3	10197	CLASH//Proteomics	18668040|23622248	Breast cancerous tissues
hsa-mir-16-5p	MIMAT0000069	SEC61A1	29927	PAR-CLIP//Proteomics	18668040|26701625	Breast cancerous tissues
hsa-mir-17-5p	MIMAT0000070	ITGB1	3688	PAR-CLIP	20371350	Breast cancerous tissues
hsa-mir-17-5p	MIMAT0000070	RPSA	3921	CLASH	23622248	Breast cancerous tissues
hsa-mir-17-5p	MIMAT0000070	NONO	4841	CLASH	23622248	Breast cancerous tissues
hsa-mir-17-5p	MIMAT0000070	PTBP1	5725	CLASH	23622248	Breast cancerous tissues
hsa-mir-17-5p	MIMAT0000070	RPS27A	6233	CLASH//HITS-CLIP//PAR-CLIP	23622248|23592263|24398324|23446348|22012620|21572407|20371350	Breast cancerous tissues
hsa-mir-17-5p	MIMAT0000070	RPL14	9045	HITS-CLIP	23313552	Breast cancerous tissues
hsa-mir-19a-3p	MIMAT0000073	HNRNPF	3185	PAR-CLIP	21572407|20371350	Breast cancerous tissues
hsa-mir-19a-3p	MIMAT0000073	SEC61A1	29927	HITS-CLIP//PAR-CLIP	22473208|23592263|23446348|21572407|20371350	Breast cancerous tissues
hsa-mir-19b-3p	MIMAT0000074	HNRNPA1	3178	Sequencing	20371350	Breast cancerous tissues
hsa-mir-19b-3p	MIMAT0000074	HNRNPF	3185	PAR-CLIP	21572407|20371350	Breast cancerous tissues
hsa-mir-19b-3p	MIMAT0000074	SEC61A1	29927	HITS-CLIP//PAR-CLIP	22473208|23592263|23446348|21572407|20371350	Breast cancerous tissues
hsa-mir-20a-5p	MIMAT0000075	ITGB1	3688	PAR-CLIP	20371350	Breast cancerous tissues
hsa-mir-20a-5p	MIMAT0000075	RPL31	6160	CLASH	23622248	Breast cancerous tissues
hsa-mir-20a-5p	MIMAT0000075	RPS27	6232	CLASH	23622248	Breast cancerous tissues
hsa-mir-20a-5p	MIMAT0000075	RPS27A	6233	HITS-CLIP//PAR-CLIP	23592263|24398324|23446348|22012620|21572407|20371350	Breast cancerous tissues
hsa-mir-20a-5p	MIMAT0000075	RPL14	9045	HITS-CLIP	23313552	Breast cancerous tissues
hsa-mir-24-3p	MIMAT0000080	HNRNPA1	3178	PAR-CLIP	23592263|24398324|20371350|26701625|27292025	Breast cancerous tissues
hsa-mir-24-3p	MIMAT0000080	PSME3	10197	Microarray	19748357	Breast cancerous tissues
hsa-mir-24-3p	MIMAT0000080	SRRT	51593	Microarray	17686970	Breast cancerous tissues
hsa-mir-26a-5p	MIMAT0000082	RPS27A	6233	CLASH	23622248	Breast cancerous tissues
hsa-mir-27a-3p	MIMAT0000084	HNRNPF	3185	HITS-CLIP//PAR-CLIP	22473208|20371350	Breast cancerous tissues
hsa-mir-27a-3p	MIMAT0000084	RPS18	6222	CLASH	23622248	Breast cancerous tissues
hsa-mir-29a-3p	MIMAT0000086	ITGB1	3688	Luciferase reporter assay//qRT-PCR//Western blot	26903137	Breast cancerous tissues
hsa-mir-29a-3p	MIMAT0000086	HNRNPM	4670	CLASH	23622248	Breast cancerous tissues
hsa-mir-101-3p	MIMAT0000099	HNRNPF	3185	PAR-CLIP	23592263|20371350	Breast cancerous tissues
hsa-mir-29b-3p	MIMAT0000100	ITGB1	3688	Luciferase reporter assay//qRT-PCR	23354167	Breast cancerous tissues
hsa-mir-106a-5p	MIMAT0000103	ITGB1	3688	PAR-CLIP	20371350	Breast cancerous tissues
hsa-mir-106a-5p	MIMAT0000103	RPS27A	6233	HITS-CLIP//PAR-CLIP	23592263|24398324|23446348|22012620|21572407|20371350	Breast cancerous tissues
hsa-mir-106a-5p	MIMAT0000103	RPL14	9045	HITS-CLIP	23313552	Breast cancerous tissues
hsa-mir-7-5p	MIMAT0000252	ILF2	3608	Microarray//Northern blot//qRT-PCR//Western blot	28259961|27519414	Breast cancerous tissues
hsa-mir-7-5p	MIMAT0000252	PSME3	10197	FACS//GFP reporter assay//Immunohistochemistry//Luciferase reporter assay//Microarray//qRT-PCR//Western blot	19073608|23762407|24281003|24281414	Breast cancerous tissues
hsa-mir-10a-5p	MIMAT0000253	HNRNPF	3185	CLASH	23622248	Breast cancerous tissues
hsa-mir-10a-5p	MIMAT0000253	RPS9	6203	CLASH	23622248	Breast cancerous tissues
hsa-mir-34a-5p	MIMAT0000255	SEC61A1	29927	PAR-CLIP	26701625	Breast cancerous tissues
hsa-mir-210-3p	MIMAT0000267	U2AF2	11338	CLASH	23622248	Breast cancerous tissues
hsa-mir-221-3p	MIMAT0000278	HNRNPD	3184	Sequencing	20371350	Breast cancerous tissues
hsa-mir-221-3p	MIMAT0000278	PSMB5	5693	CLASH	23622248	Breast cancerous tissues
hsa-mir-222-3p	MIMAT0000279	HNRNPD	3184	CLASH	23622248	Breast cancerous tissues
hsa-mir-222-3p	MIMAT0000279	RPL8	6132	CLASH	23622248	Breast cancerous tissues
hsa-mir-222-3p	MIMAT0000279	RPL12	6136	CLASH	23622248	Breast cancerous tissues
hsa-mir-222-3p	MIMAT0000279	SRRT	51593	CLASH	23622248	Breast cancerous tissues
hsa-mir-1-3p	MIMAT0000416	HNRNPA1	3178	PAR-CLIP//Proteomics	18668040|21572407	Breast cancerous tissues
hsa-mir-1-3p	MIMAT0000416	HNRNPD	3184	Proteomics	18668040	Breast cancerous tissues
hsa-mir-1-3p	MIMAT0000416	PTBP1	5725	Luciferase reporter assay//Proteomics//pSILAC//qRT-PCR//Western blot	18668040|26980745	Breast cancerous tissues
hsa-mir-1-3p	MIMAT0000416	SEC61A1	29927	Proteomics	18668040	Breast cancerous tissues
hsa-mir-27b-3p	MIMAT0000419	HNRNPF	3185	CLASH//HITS-CLIP//PAR-CLIP	23622248|22473208|20371350	Breast cancerous tissues
hsa-mir-125b-5p	MIMAT0000423	PTBP1	5725	HITS-CLIP	23313552	Breast cancerous tissues
hsa-mir-125b-5p	MIMAT0000423	RPL3	6122	CLASH	23622248	Breast cancerous tissues
hsa-mir-130a-3p	MIMAT0000425	PSMB5	5693	HITS-CLIP	23824327	Breast cancerous tissues
hsa-mir-130a-3p	MIMAT0000425	RPS27A	6233	HITS-CLIP//PAR-CLIP	23592263|24398324|23446348|22012620|21572407|20371350	Breast cancerous tissues
hsa-mir-137	MIMAT0000429	RPL9	6133	PAR-CLIP	23446348|21572407|20371350	Breast cancerous tissues
hsa-mir-150-5p	MIMAT0000451	RPL14	9045	HITS-CLIP	23313552	Breast cancerous tissues
hsa-mir-155-5p	MIMAT0000646	EIF3F	8665	Proteomics	18668040	Breast cancerous tissues
hsa-mir-155-5p	MIMAT0000646	PSME3	10197	Proteomics	18668040	Breast cancerous tissues
hsa-mir-106b-5p	MIMAT0000680	ITGB1	3688	PAR-CLIP	20371350	Breast cancerous tissues
hsa-mir-106b-5p	MIMAT0000680	RPS27A	6233	HITS-CLIP//PAR-CLIP	23592263|24398324|23446348|22012620|21572407|20371350	Breast cancerous tissues
hsa-mir-106b-5p	MIMAT0000680	EIF3F	8665	CLASH	23622248	Breast cancerous tissues
hsa-mir-106b-5p	MIMAT0000680	RPL14	9045	HITS-CLIP	23313552	Breast cancerous tissues
hsa-mir-29c-3p	MIMAT0000681	ITGB1	3688	Luciferase reporter assay//Microarray//qRT-PCR//Western blot	26766915|24870620	Breast cancerous tissues
hsa-mir-376a-3p	MIMAT0000729	SRRT	51593	PAR-CLIP	23446348	Breast cancerous tissues
hsa-mir-378a-3p	MIMAT0000732	PTBP1	5725	CLASH	23622248	Breast cancerous tissues
hsa-mir-335-5p	MIMAT0000765	RPL12	6136	HITS-CLIP	23706177	Breast cancerous tissues
hsa-mir-335-5p	MIMAT0000765	SEC61A1	29927	Microarray	18185580	Breast cancerous tissues
hsa-mir-133b	MIMAT0000770	PTBP1	5725	Luciferase reporter assay//qRT-PCR//Western blot	26980745|27696637	Breast cancerous tissues
hsa-mir-20b-5p	MIMAT0001413	ITGB1	3688	PAR-CLIP	20371350	Breast cancerous tissues
hsa-mir-20b-5p	MIMAT0001413	RPS27A	6233	HITS-CLIP//PAR-CLIP	23592263|24398324|23446348|22012620|21572407|20371350	Breast cancerous tissues
hsa-mir-20b-5p	MIMAT0001413	RPL14	9045	HITS-CLIP	23313552	Breast cancerous tissues
hsa-mir-449a	MIMAT0001541	SEC61A1	29927	PAR-CLIP	26701625	Breast cancerous tissues
hsa-mir-449b-5p	MIMAT0003327	SEC61A1	29927	PAR-CLIP	26701625	Breast cancerous tissues
hsa-let-7b-5p	MIMAT0000063	PTBP1	5725	PAR-CLIP	tarbase	Breast cancerous tissues
hsa-let-7e-5p	MIMAT0000066	PTBP1	5725	PAR-CLIP	tarbase	Breast cancerous tissues
hsa-mir-106b-5p	MIMAT0000680	PTBP1	5725	PAR-CLIP	tarbase	Breast cancerous tissues
hsa-mir-15a-5p	MIMAT0000068	PTBP1	5725	HITS-CLIP	tarbase	Breast cancerous tissues
hsa-mir-20a-5p	MIMAT0000075	PTBP1	5725	HITS-CLIP, PAR-CLIP	tarbase	Breast cancerous tissues
hsa-mir-21-5p	MIMAT0000076	PTBP1	5725	SILAC	tarbase	Breast cancerous tissues
hsa-mir-27a-3p	MIMAT0000084	PTBP1	5725	PAR-CLIP	tarbase	Breast cancerous tissues
hsa-mir-27b-3p	MIMAT0000419	PTBP1	5725	PAR-CLIP	tarbase	Breast cancerous tissues
hsa-mir-7-5p	MIMAT0000252	PTBP1	5725	PAR-CLIP	tarbase	Breast cancerous tissues
hsa-mir-137	MIMAT0000429	PTBP1	5725	Luciferase Reporter Assay	tarbase	Breast cancerous tissues
hsa-mir-106a-5p	MIMAT0000103	SEC61A1	29927	HITS-CLIP	tarbase	Breast cancerous tissues
hsa-mir-210-3p	MIMAT0000267	SEC61A1	29927	HITS-CLIP	tarbase	Breast cancerous tissues
hsa-mir-24-3p	MIMAT0000080	SEC61A1	29927	HITS-CLIP	tarbase	Breast cancerous tissues
hsa-mir-27a-3p	MIMAT0000084	SEC61A1	29927	HITS-CLIP	tarbase	Breast cancerous tissues
hsa-mir-27b-3p	MIMAT0000419	SEC61A1	29927	HITS-CLIP	tarbase	Breast cancerous tissues
hsa-mir-29a-3p	MIMAT0000086	SEC61A1	29927	HITS-CLIP	tarbase	Breast cancerous tissues
hsa-mir-378a-3p	MIMAT0000732	SEC61A1	29927	HITS-CLIP	tarbase	Breast cancerous tissues
hsa-mir-155-5p	MIMAT0000646	SEC61A1	29927	Microarrays	tarbase	Breast cancerous tissues
hsa-mir-7-5p	MIMAT0000252	SEC61A1	29927	Microarrays	tarbase	Breast cancerous tissues
hsa-mir-21-5p	MIMAT0000076	SEC61A1	29927	Chimeric fragments	tarbase	Breast cancerous tissues
hsa-mir-15a-5p	MIMAT0000068	U2AF2	11338	HITS-CLIP	tarbase	Breast cancerous tissues
hsa-mir-16-5p	MIMAT0000069	U2AF2	11338	HITS-CLIP	tarbase	Breast cancerous tissues
hsa-mir-27a-3p	MIMAT0000084	U2AF2	11338	HITS-CLIP, PAR-CLIP, Microarrays	tarbase	Breast cancerous tissues
hsa-mir-27b-3p	MIMAT0000419	U2AF2	11338	HITS-CLIP, PAR-CLIP	tarbase	Breast cancerous tissues
hsa-mir-29a-3p	MIMAT0000086	U2AF2	11338	HITS-CLIP, PAR-CLIP	tarbase	Breast cancerous tissues
hsa-mir-29b-3p	MIMAT0000100	U2AF2	11338	PAR-CLIP	tarbase	Breast cancerous tissues
hsa-mir-29c-3p	MIMAT0000681	U2AF2	11338	PAR-CLIP	tarbase	Breast cancerous tissues
hsa-mir-9-5p	MIMAT0000441	U2AF2	11338	HITS-CLIP	tarbase	Breast cancerous tissues
hsa-mir-1-3p	MIMAT0000416	U2AF2	11338	RNA-Seq	tarbase	Breast cancerous tissues
hsa-mir-155-5p	MIMAT0000646	U2AF2	11338	Microarrays	tarbase	Breast cancerous tissues
hsa-mir-212-3p	MIMAT0000269	RPL31	6160	HITS-CLIP	tarbase	Breast cancerous tissues
hsa-mir-27a-3p	MIMAT0000084	RPL31	6160	PAR-CLIP	tarbase	Breast cancerous tissues
hsa-mir-27b-3p	MIMAT0000419	RPL31	6160	PAR-CLIP	tarbase	Breast cancerous tissues
hsa-mir-210-3p	MIMAT0000267	RPL31	6160	Microarrays	tarbase	Breast cancerous tissues
hsa-mir-101-3p	MIMAT0000099	SRRT	51593	HITS-CLIP	tarbase	Breast cancerous tissues
hsa-mir-15a-5p	MIMAT0000068	SRRT	51593	PAR-CLIP	tarbase	Breast cancerous tissues
hsa-mir-16-5p	MIMAT0000069	SRRT	51593	PAR-CLIP	tarbase	Breast cancerous tissues
hsa-mir-7-5p	MIMAT0000252	SRRT	51593	PAR-CLIP	tarbase	Breast cancerous tissues
hsa-let-7e-5p	MIMAT0000066	HNRNPM	4670	PAR-CLIP	tarbase	Breast cancerous tissues
hsa-mir-130a-3p	MIMAT0000425	HNRNPM	4670	HITS-CLIP	tarbase	Breast cancerous tissues
hsa-mir-17-5p	MIMAT0000070	HNRNPM	4670	HITS-CLIP	tarbase	Breast cancerous tissues
hsa-mir-20b-5p	MIMAT0001413	HNRNPM	4670	HITS-CLIP	tarbase	Breast cancerous tissues
hsa-mir-212-3p	MIMAT0000269	HNRNPM	4670	HITS-CLIP	tarbase	Breast cancerous tissues
hsa-mir-24-3p	MIMAT0000080	HNRNPM	4670	HITS-CLIP	tarbase	Breast cancerous tissues
hsa-mir-30d-5p	MIMAT0000245	HNRNPM	4670	HITS-CLIP	tarbase	Breast cancerous tissues
hsa-mir-34a-5p	MIMAT0000255	HNRNPM	4670	Microarrays	tarbase	Breast cancerous tissues
hsa-mir-7-5p	MIMAT0000252	HNRNPM	4670	PAR-CLIP	tarbase	Breast cancerous tissues
hsa-mir-16-5p	MIMAT0000069	HNRNPM	4670	Microarrays	tarbase	Breast cancerous tissues
hsa-mir-101-3p	MIMAT0000099	RPL3	6122	PAR-CLIP	tarbase	Breast cancerous tissues
hsa-mir-24-3p	MIMAT0000080	RPL3	6122	HITS-CLIP	tarbase	Breast cancerous tissues
hsa-mir-29a-3p	MIMAT0000086	RPL3	6122	PAR-CLIP	tarbase	Breast cancerous tissues
hsa-mir-29c-3p	MIMAT0000681	RPL3	6122	PAR-CLIP	tarbase	Breast cancerous tissues
hsa-mir-155-5p	MIMAT0000646	RPL3	6122	RNA-Seq	tarbase	Breast cancerous tissues
hsa-mir-21-5p	MIMAT0000076	PSMB5	5693	PAR-CLIP	tarbase	Breast cancerous tissues
hsa-mir-30d-5p	MIMAT0000245	PSMB5	5693	PAR-CLIP	tarbase	Breast cancerous tissues
hsa-let-7b-5p	MIMAT0000063	PSMB5	5693	Microarrays	tarbase	Breast cancerous tissues
hsa-mir-26a-5p	MIMAT0000082	PSMB5	5693	Microarrays	tarbase	Breast cancerous tissues
hsa-mir-1-3p	MIMAT0000416	SNRNP70	6625	HITS-CLIP	tarbase	Breast cancerous tissues
hsa-mir-21-5p	MIMAT0000076	SNRNP70	6625	SILAC	tarbase	Breast cancerous tissues
hsa-mir-34a-5p	MIMAT0000255	SNRNP70	6625	HITS-CLIP	tarbase	Breast cancerous tissues
hsa-mir-449a	MIMAT0001541	SNRNP70	6625	HITS-CLIP	tarbase	Breast cancerous tissues
hsa-mir-1-3p	MIMAT0000416	RPL34	6164	RNA-Seq	tarbase	Breast cancerous tissues
hsa-mir-34a-5p	MIMAT0000255	SRSF3	6428	PAR-CLIP	tarbase	Breast cancerous tissues
hsa-mir-106a-5p	MIMAT0000103	PSME3	10197	HITS-CLIP	tarbase	Breast cancerous tissues
hsa-mir-19a-3p	MIMAT0000073	PSME3	10197	PAR-CLIP	tarbase	Breast cancerous tissues
hsa-mir-19b-3p	MIMAT0000074	PSME3	10197	PAR-CLIP	tarbase	Breast cancerous tissues
hsa-mir-212-3p	MIMAT0000269	PSME3	10197	HITS-CLIP	tarbase	Breast cancerous tissues
hsa-mir-222-3p	MIMAT0000279	PSME3	10197	PAR-CLIP	tarbase	Breast cancerous tissues
hsa-mir-34a-5p	MIMAT0000255	PSME3	10197	Biotin-Microarrays, Microarrays	tarbase	Breast cancerous tissues
hsa-mir-449b-5p	MIMAT0003327	PSME3	10197	HITS-CLIP	tarbase	Breast cancerous tissues
hsa-mir-9-5p	MIMAT0000441	PSME3	10197	HITS-CLIP	tarbase	Breast cancerous tissues
hsa-mir-15a-5p	MIMAT0000068	EIF5A	1984	HITS-CLIP	tarbase	Breast cancerous tissues
hsa-mir-15a-5p	MIMAT0000068	EIF5A	1984	HITS-CLIP	tarbase	Breast cancerous tissues
hsa-mir-16-5p	MIMAT0000069	EIF5A	1984	HITS-CLIP, Microarrays	tarbase	Breast cancerous tissues
hsa-mir-16-5p	MIMAT0000069	EIF5A	1984	HITS-CLIP, Microarrays	tarbase	Breast cancerous tissues
hsa-mir-21-5p	MIMAT0000076	EIF5A	1984	PAR-CLIP, SILAC	tarbase	Breast cancerous tissues
hsa-mir-21-5p	MIMAT0000076	EIF5A	1984	PAR-CLIP, SILAC	tarbase	Breast cancerous tissues
hsa-mir-26a-5p	MIMAT0000082	EIF5A	1984	PAR-CLIP, Microarrays, Chimeric fragments	tarbase	Breast cancerous tissues
hsa-mir-26a-5p	MIMAT0000082	EIF5A	1984	PAR-CLIP, Microarrays, Chimeric fragments	tarbase	Breast cancerous tissues
hsa-mir-29a-3p	MIMAT0000086	EIF5A	1984	PAR-CLIP	tarbase	Breast cancerous tissues
hsa-mir-29a-3p	MIMAT0000086	EIF5A	1984	PAR-CLIP	tarbase	Breast cancerous tissues
hsa-mir-29b-3p	MIMAT0000100	EIF5A	1984	PAR-CLIP	tarbase	Breast cancerous tissues
hsa-mir-29b-3p	MIMAT0000100	EIF5A	1984	PAR-CLIP	tarbase	Breast cancerous tissues
hsa-mir-29c-3p	MIMAT0000681	EIF5A	1984	PAR-CLIP	tarbase	Breast cancerous tissues
hsa-mir-29c-3p	MIMAT0000681	EIF5A	1984	PAR-CLIP	tarbase	Breast cancerous tissues
hsa-mir-9-5p	MIMAT0000441	EIF5A	1984	PAR-CLIP	tarbase	Breast cancerous tissues
hsa-mir-9-5p	MIMAT0000441	EIF5A	1984	PAR-CLIP	tarbase	Breast cancerous tissues
hsa-let-7b-5p	MIMAT0000063	EIF5A	1984	Microarrays	tarbase	Breast cancerous tissues
hsa-let-7b-5p	MIMAT0000063	EIF5A	1984	Microarrays	tarbase	Breast cancerous tissues
hsa-mir-1-3p	MIMAT0000416	EIF5A	1984	Microarrays	tarbase	Breast cancerous tissues
hsa-mir-1-3p	MIMAT0000416	EIF5A	1984	Microarrays	tarbase	Breast cancerous tissues
hsa-mir-155-5p	MIMAT0000646	EIF5A	1984	Microarrays, Chimeric fragments	tarbase	Breast cancerous tissues
hsa-mir-155-5p	MIMAT0000646	EIF5A	1984	Microarrays, Chimeric fragments	tarbase	Breast cancerous tissues
hsa-mir-34a-5p	MIMAT0000255	EIF5A	1984	Microarrays	tarbase	Breast cancerous tissues
hsa-mir-34a-5p	MIMAT0000255	EIF5A	1984	Microarrays	tarbase	Breast cancerous tissues
hsa-mir-221-3p	MIMAT0000278	HNRNPA1	3178	HITS-CLIP	tarbase	Breast cancerous tissues
hsa-mir-27a-3p	MIMAT0000084	HNRNPA1	3178	HITS-CLIP, PAR-CLIP	tarbase	Breast cancerous tissues
hsa-mir-27b-3p	MIMAT0000419	HNRNPA1	3178	HITS-CLIP, PAR-CLIP	tarbase	Breast cancerous tissues
hsa-mir-29a-3p	MIMAT0000086	HNRNPA1	3178	HITS-CLIP, PAR-CLIP	tarbase	Breast cancerous tissues
hsa-mir-29b-3p	MIMAT0000100	HNRNPA1	3178	HITS-CLIP, PAR-CLIP, Chimeric fragments	tarbase	Breast cancerous tissues
hsa-mir-29c-3p	MIMAT0000681	HNRNPA1	3178	HITS-CLIP, PAR-CLIP, Chimeric fragments	tarbase	Breast cancerous tissues
hsa-mir-34a-5p	MIMAT0000255	HNRNPA1	3178	PAR-CLIP	tarbase	Breast cancerous tissues
hsa-mir-7-5p	MIMAT0000252	HNRNPA1	3178	HITS-CLIP	tarbase	Breast cancerous tissues
hsa-mir-137	MIMAT0000429	HNRNPA1	3178	HITS-CLIP, Luciferase Reporter Assay	tarbase	Breast cancerous tissues
hsa-mir-210-3p	MIMAT0000267	HNRNPA1	3178	Microarrays	tarbase	Breast cancerous tissues
hsa-mir-19a-3p	MIMAT0000073	HNRNPA1	3178	Chimeric fragments	tarbase	Breast cancerous tissues
hsa-mir-130a-3p	MIMAT0000425	RPS6	6194	HITS-CLIP, PAR-CLIP	tarbase	Breast cancerous tissues
hsa-mir-155-5p	MIMAT0000646	RPS6	6194	RNA-Seq	tarbase	Breast cancerous tissues
hsa-mir-15a-5p	MIMAT0000068	HNRNPD	3184	HITS-CLIP	tarbase	Breast cancerous tissues
hsa-mir-16-5p	MIMAT0000069	HNRNPD	3184	HITS-CLIP, Microarrays	tarbase	Breast cancerous tissues
hsa-mir-17-5p	MIMAT0000070	HNRNPD	3184	HITS-CLIP	tarbase	Breast cancerous tissues
hsa-mir-200b-3p	MIMAT0000318	HNRNPD	3184	HITS-CLIP	tarbase	Breast cancerous tissues
hsa-mir-20b-5p	MIMAT0001413	HNRNPD	3184	HITS-CLIP	tarbase	Breast cancerous tissues
hsa-mir-34a-5p	MIMAT0000255	HNRNPD	3184	Microarrays	tarbase	Breast cancerous tissues
hsa-mir-378a-3p	MIMAT0000732	HNRNPD	3184	HITS-CLIP	tarbase	Breast cancerous tissues
hsa-mir-605-5p	MIMAT0003273	HNRNPD	3184	HITS-CLIP	tarbase	Breast cancerous tissues
hsa-mir-125b-5p	MIMAT0000423	HNRNPD	3184	HITS-CLIP	tarbase	Breast cancerous tissues
hsa-mir-26a-5p	MIMAT0000082	HNRNPD	3184	HITS-CLIP	tarbase	Breast cancerous tissues
hsa-mir-27a-3p	MIMAT0000084	HNRNPD	3184	HITS-CLIP	tarbase	Breast cancerous tissues
hsa-mir-27b-3p	MIMAT0000419	HNRNPD	3184	HITS-CLIP	tarbase	Breast cancerous tissues
hsa-let-7b-5p	MIMAT0000063	HNRNPD	3184	Microarrays	tarbase	Breast cancerous tissues
hsa-mir-130a-3p	MIMAT0000425	ILF2	3608	HITS-CLIP	tarbase	Breast cancerous tissues
hsa-mir-17-5p	MIMAT0000070	ILF2	3608	HITS-CLIP	tarbase	Breast cancerous tissues
hsa-mir-20b-5p	MIMAT0001413	ILF2	3608	HITS-CLIP	tarbase	Breast cancerous tissues
hsa-mir-24-3p	MIMAT0000080	ILF2	3608	HITS-CLIP	tarbase	Breast cancerous tissues
hsa-mir-34a-5p	MIMAT0000255	ILF2	3608	PAR-CLIP, HITS-CLIP	tarbase	Breast cancerous tissues
hsa-mir-9-5p	MIMAT0000441	ILF2	3608	HITS-CLIP	tarbase	Breast cancerous tissues
hsa-mir-212-3p	MIMAT0000269	SRP9	6726	HITS-CLIP	tarbase	Breast cancerous tissues
hsa-mir-26a-5p	MIMAT0000082	SRP9	6726	HITS-CLIP	tarbase	Breast cancerous tissues
hsa-mir-7-5p	MIMAT0000252	SRP9	6726	HITS-CLIP	tarbase	Breast cancerous tissues
hsa-mir-1-3p	MIMAT0000416	SRP9	6726	RPF-Seq, RNA-Seq	tarbase	Breast cancerous tissues
hsa-mir-16-5p	MIMAT0000069	SRP9	6726	pSILAC	tarbase	Breast cancerous tissues
hsa-mir-20a-5p	MIMAT0000075	SRP9	6726	Microarrays, Chimeric fragments	tarbase	Breast cancerous tissues
hsa-let-7b-5p	MIMAT0000063	SRP9	6726	Chimeric fragments	tarbase	Breast cancerous tissues
hsa-mir-19b-3p	MIMAT0000074	SRP9	6726	Chimeric fragments	tarbase	Breast cancerous tissues
hsa-mir-21-5p	MIMAT0000076	RPS27A	6233	Biotin-Microarrays	tarbase	Breast cancerous tissues
hsa-mir-29a-3p	MIMAT0000086	RPS27A	6233	HITS-CLIP	tarbase	Breast cancerous tissues
hsa-mir-29b-3p	MIMAT0000100	RPS27A	6233	HITS-CLIP	tarbase	Breast cancerous tissues
hsa-mir-29c-3p	MIMAT0000681	RPS27A	6233	HITS-CLIP	tarbase	Breast cancerous tissues
hsa-mir-1-3p	MIMAT0000416	RPS27A	6233	RPF-Seq, RNA-Seq	tarbase	Breast cancerous tissues
hsa-mir-137	MIMAT0000429	NONO	4841	HITS-CLIP	tarbase	Breast cancerous tissues
hsa-mir-15a-5p	MIMAT0000068	NONO	4841	HITS-CLIP	tarbase	Breast cancerous tissues
hsa-mir-16-5p	MIMAT0000069	NONO	4841	HITS-CLIP, Microarrays	tarbase	Breast cancerous tissues
hsa-let-7b-5p	MIMAT0000063	NONO	4841	Microarrays	tarbase	Breast cancerous tissues
hsa-mir-1-3p	MIMAT0000416	NONO	4841	Microarrays	tarbase	Breast cancerous tissues
hsa-mir-155-5p	MIMAT0000646	NONO	4841	Microarrays	tarbase	Breast cancerous tissues
hsa-mir-210-3p	MIMAT0000267	NONO	4841	Microarrays	tarbase	Breast cancerous tissues
hsa-mir-34a-5p	MIMAT0000255	RPL10	6134	Biotin-Microarrays	tarbase	Breast cancerous tissues
hsa-mir-7-5p	MIMAT0000252	RPL10	6134	HITS-CLIP	tarbase	Breast cancerous tissues
hsa-mir-1-3p	MIMAT0000416	RPL10	6134	RPF-Seq, RNA-Seq	tarbase	Breast cancerous tissues
hsa-mir-19a-3p	MIMAT0000073	ITGB1	3688	HITS-CLIP	tarbase	Breast cancerous tissues
hsa-mir-19b-3p	MIMAT0000074	ITGB1	3688	HITS-CLIP	tarbase	Breast cancerous tissues
hsa-mir-24-3p	MIMAT0000080	ITGB1	3688	HITS-CLIP	tarbase	Breast cancerous tissues
hsa-mir-27a-3p	MIMAT0000084	ITGB1	3688	HITS-CLIP	tarbase	Breast cancerous tissues
hsa-mir-27b-3p	MIMAT0000419	ITGB1	3688	HITS-CLIP	tarbase	Breast cancerous tissues
hsa-mir-155-5p	MIMAT0000646	ITGB1	3688	RNA-Seq, Microarrays	tarbase	Breast cancerous tissues
hsa-let-7b-5p	MIMAT0000063	ITGB1	3688	Microarrays	tarbase	Breast cancerous tissues
hsa-mir-16-5p	MIMAT0000069	ITGB1	3688	Microarrays	tarbase	Breast cancerous tissues
hsa-mir-10a-5p	MIMAT0000253	RPL8	6132	PAR-CLIP	tarbase	Breast cancerous tissues
hsa-mir-125b-5p	MIMAT0000423	RPL8	6132	PAR-CLIP	tarbase	Breast cancerous tissues
hsa-mir-133b	MIMAT0000770	RPL8	6132	HITS-CLIP	tarbase	Breast cancerous tissues
hsa-mir-9-5p	MIMAT0000441	RPL8	6132	HITS-CLIP	tarbase	Breast cancerous tissues
hsa-let-7b-5p	MIMAT0000063	RPL8	6132	Chimeric fragments	tarbase	Breast cancerous tissues
hsa-mir-378a-3p	MIMAT0000732	RPL8	6132	Chimeric fragments	tarbase	Breast cancerous tissues
hsa-mir-10a-5p	MIMAT0000253	RPL9	6133	PAR-CLIP	tarbase	Breast cancerous tissues
hsa-mir-20a-5p	MIMAT0000075	RPL9	6133	Microarrays	tarbase	Breast cancerous tissues
hsa-mir-21-5p	MIMAT0000076	RPSA	3921	SILAC	tarbase	Breast cancerous tissues
hsa-mir-34a-5p	MIMAT0000255	RPSA	3921	HITS-CLIP	tarbase	Breast cancerous tissues
hsa-mir-449a	MIMAT0001541	RPSA	3921	HITS-CLIP	tarbase	Breast cancerous tissues
hsa-mir-1-3p	MIMAT0000416	RPSA	3921	RPF-Seq, RNA-Seq	tarbase	Breast cancerous tissues
hsa-let-7e-5p	MIMAT0000066	HNRNPF	3185	PAR-CLIP	tarbase	Breast cancerous tissues
hsa-mir-125b-5p	MIMAT0000423	HNRNPF	3185	PAR-CLIP, HITS-CLIP	tarbase	Breast cancerous tissues
hsa-mir-222-3p	MIMAT0000279	HNRNPF	3185	PAR-CLIP	tarbase	Breast cancerous tissues
hsa-mir-29a-3p	MIMAT0000086	HNRNPF	3185	PAR-CLIP, HITS-CLIP	tarbase	Breast cancerous tissues
hsa-mir-29b-3p	MIMAT0000100	HNRNPF	3185	PAR-CLIP, HITS-CLIP	tarbase	Breast cancerous tissues
hsa-mir-29c-3p	MIMAT0000681	HNRNPF	3185	PAR-CLIP, HITS-CLIP	tarbase	Breast cancerous tissues
hsa-mir-9-5p	MIMAT0000441	HNRNPF	3185	PAR-CLIP	tarbase	Breast cancerous tissues
hsa-mir-1-3p	MIMAT0000416	HNRNPF	3185	RPF-Seq	tarbase	Breast cancerous tissues
hsa-mir-155-5p	MIMAT0000646	HNRNPF	3185	Microarrays	tarbase	Breast cancerous tissues
hsa-mir-20a-5p	MIMAT0000075	HNRNPF	3185	Microarrays	tarbase	Breast cancerous tissues
hsa-mir-1-3p	MIMAT0000416	RPS9	6203	RPF-Seq	tarbase	Breast cancerous tissues
hsa-mir-1-3p	MIMAT0000416	RPS9	6203	RPF-Seq	tarbase	Breast cancerous tissues
hsa-mir-1-3p	MIMAT0000416	RPS9	6203	RPF-Seq	tarbase	Breast cancerous tissues
hsa-mir-1-3p	MIMAT0000416	RPS9	6203	RPF-Seq	tarbase	Breast cancerous tissues
hsa-mir-1-3p	MIMAT0000416	RPS9	6203	RPF-Seq	tarbase	Breast cancerous tissues
hsa-mir-1-3p	MIMAT0000416	RPS9	6203	RPF-Seq	tarbase	Breast cancerous tissues
hsa-mir-1-3p	MIMAT0000416	RPS9	6203	RPF-Seq	tarbase	Breast cancerous tissues
hsa-mir-1-3p	MIMAT0000416	RPS9	6203	RPF-Seq	tarbase	Breast cancerous tissues
hsa-mir-1-3p	MIMAT0000416	RPS9	6203	RPF-Seq	tarbase	Breast cancerous tissues
hsa-mir-1-3p	MIMAT0000416	RPS9	6203	RPF-Seq	tarbase	Breast cancerous tissues
hsa-mir-7-5p	MIMAT0000252	RPS9	6203	Microarrays	tarbase	Breast cancerous tissues
hsa-mir-7-5p	MIMAT0000252	RPS9	6203	Microarrays	tarbase	Breast cancerous tissues
hsa-mir-7-5p	MIMAT0000252	RPS9	6203	Microarrays	tarbase	Breast cancerous tissues
hsa-mir-7-5p	MIMAT0000252	RPS9	6203	Microarrays	tarbase	Breast cancerous tissues
hsa-mir-7-5p	MIMAT0000252	RPS9	6203	Microarrays	tarbase	Breast cancerous tissues
hsa-mir-7-5p	MIMAT0000252	RPS9	6203	Microarrays	tarbase	Breast cancerous tissues
hsa-mir-7-5p	MIMAT0000252	RPS9	6203	Microarrays	tarbase	Breast cancerous tissues
hsa-mir-7-5p	MIMAT0000252	RPS9	6203	Microarrays	tarbase	Breast cancerous tissues
hsa-mir-7-5p	MIMAT0000252	RPS9	6203	Microarrays	tarbase	Breast cancerous tissues
hsa-mir-7-5p	MIMAT0000252	RPS9	6203	Microarrays	tarbase	Breast cancerous tissues
hsa-mir-130a-3p	MIMAT0000425	EIF3F	8665	HITS-CLIP	tarbase	Breast cancerous tissues
hsa-mir-130a-3p	MIMAT0000425	EIF3F	8665	HITS-CLIP	tarbase	Breast cancerous tissues
hsa-mir-27a-3p	MIMAT0000084	EIF3F	8665	HITS-CLIP	tarbase	Breast cancerous tissues
hsa-mir-27a-3p	MIMAT0000084	EIF3F	8665	HITS-CLIP	tarbase	Breast cancerous tissues
hsa-mir-27b-3p	MIMAT0000419	EIF3F	8665	HITS-CLIP	tarbase	Breast cancerous tissues
hsa-mir-27b-3p	MIMAT0000419	EIF3F	8665	HITS-CLIP	tarbase	Breast cancerous tissues
hsa-mir-30d-5p	MIMAT0000245	EIF3F	8665	PAR-CLIP, HITS-CLIP	tarbase	Breast cancerous tissues
hsa-mir-30d-5p	MIMAT0000245	EIF3F	8665	PAR-CLIP, HITS-CLIP	tarbase	Breast cancerous tissues
hsa-mir-1-3p	MIMAT0000416	EIF3F	8665	RPF-Seq	tarbase	Breast cancerous tissues
hsa-mir-1-3p	MIMAT0000416	EIF3F	8665	RPF-Seq	tarbase	Breast cancerous tissues
hsa-let-7b-5p	MIMAT0000063	EIF3F	8665	Chimeric fragments	tarbase	Breast cancerous tissues
hsa-let-7b-5p	MIMAT0000063	EIF3F	8665	Chimeric fragments	tarbase	Breast cancerous tissues
hsa-let-7b-5p	MIMAT0000063	RPS27	6232	Microarrays, Chimeric fragments	tarbase	Breast cancerous tissues
hsa-mir-101-3p	MIMAT0000099	RPS23	6228	PAR-CLIP	tarbase	Breast cancerous tissues
hsa-mir-17-5p	MIMAT0000070	RPS23	6228	PAR-CLIP	tarbase	Breast cancerous tissues
hsa-mir-19a-3p	MIMAT0000073	RPS23	6228	PAR-CLIP	tarbase	Breast cancerous tissues
hsa-mir-19b-3p	MIMAT0000074	RPS23	6228	PAR-CLIP	tarbase	Breast cancerous tissues
hsa-mir-20a-5p	MIMAT0000075	RPS23	6228	HITS-CLIP	tarbase	Breast cancerous tissues
hsa-mir-34a-5p	MIMAT0000255	RPS23	6228	PAR-CLIP	tarbase	Breast cancerous tissues
hsa-mir-1-3p	MIMAT0000416	RPS23	6228	RPF-Seq	tarbase	Breast cancerous tissues
hsa-mir-1-3p	MIMAT0000416	RPL14	9045	RPF-Seq	tarbase	Breast cancerous tissues
hsa-let-7b-5p	MIMAT0000063	RPL14	9045	Microarrays	tarbase	Breast cancerous tissues
hsa-mir-155-5p	MIMAT0000646	RPL14	9045	Microarrays	tarbase	Breast cancerous tissues
hsa-mir-1-3p	MIMAT0000416	RPL12	6136	HITS-CLIP, RPF-Seq, RNA-Seq	tarbase	Breast cancerous tissues
hsa-mir-214-3p	MIMAT0000271	RPL12	6136	Microarrays	tarbase	Breast cancerous tissues
hsa-mir-34a-5p	MIMAT0000255	RPS18	6222	HITS-CLIP	tarbase	Breast cancerous tissues
hsa-mir-34a-5p	MIMAT0000255	RPS18	6222	HITS-CLIP	tarbase	Breast cancerous tissues
hsa-mir-34a-5p	MIMAT0000255	RPS18	6222	HITS-CLIP	tarbase	Breast cancerous tissues
hsa-mir-34a-5p	MIMAT0000255	RPS18	6222	HITS-CLIP	tarbase	Breast cancerous tissues
hsa-mir-34a-5p	MIMAT0000255	RPS18	6222	HITS-CLIP	tarbase	Breast cancerous tissues
hsa-mir-34a-5p	MIMAT0000255	RPS18	6222	HITS-CLIP	tarbase	Breast cancerous tissues
hsa-mir-449a	MIMAT0001541	RPS18	6222	HITS-CLIP	tarbase	Breast cancerous tissues
hsa-mir-449a	MIMAT0001541	RPS18	6222	HITS-CLIP	tarbase	Breast cancerous tissues
hsa-mir-449a	MIMAT0001541	RPS18	6222	HITS-CLIP	tarbase	Breast cancerous tissues
hsa-mir-449a	MIMAT0001541	RPS18	6222	HITS-CLIP	tarbase	Breast cancerous tissues
hsa-mir-449a	MIMAT0001541	RPS18	6222	HITS-CLIP	tarbase	Breast cancerous tissues
hsa-mir-449a	MIMAT0001541	RPS18	6222	HITS-CLIP	tarbase	Breast cancerous tissues
hsa-mir-7-5p	MIMAT0000252	RPS18	6222	Microarrays	tarbase	Breast cancerous tissues
hsa-mir-7-5p	MIMAT0000252	RPS18	6222	Microarrays	tarbase	Breast cancerous tissues
hsa-mir-7-5p	MIMAT0000252	RPS18	6222	Microarrays	tarbase	Breast cancerous tissues
hsa-mir-7-5p	MIMAT0000252	RPS18	6222	Microarrays	tarbase	Breast cancerous tissues
hsa-mir-7-5p	MIMAT0000252	RPS18	6222	Microarrays	tarbase	Breast cancerous tissues
hsa-mir-7-5p	MIMAT0000252	RPS18	6222	Microarrays	tarbase	Breast cancerous tissues
