# Supplementary material for: Identifying Hub Genes Associated with Neoadjuvant Chemotherapy Resistance in Breast Cancer and Potential Drug Repurposing for the Development of Precision Medicine
Source: Int J Mol Sci. 2022 Oct 20;23(20):12628. doi: 10.3390/ijms232012628 (PMC9603969; doi:10.3390/ijms232012628)
Supplement: Supplementary file 1 [file ijms-23-12628-s001.zip › Table_S2.xlsx]

## Sheet: drug_discussion
genes	OS_logrank_p-Value	Status_of_Differential_expression	cmap_score	Clue_repurposable	DGIdb	DGIdb_interaction_score	GDA_database	TOTAL	SCORE > 0.3	SCORE > 0.6	P-value_DRUGS WITH SCORE > 0.3	P-value_DRUGS WITH SCORE > 0.6
ILF2	0.025	DOWN	N/A	NO
RPL10	0.62	UP	N/A	NO
RPL14	0.82	UP	N/A	NO
RPL3	0.04	UP	100	homoharringtonine			Platinum complexes	17	17	6	0.755	0.002
			99.99	anisomycin			Quinone/Quinoline	185	182	26	0.643	0.007
			99.99	cycloheximide
			100	puromycin
RPL31	0.15	UP	N/A	NO			Quinone/Quinoline	248	246	45	0.478	0
							Purine/Pirimidine analogues	14	14	7	0.855	0
							Topoisomerase inhibitors	2	2	2	0.978	0.006
RPL34	0.035	UP	N/A	NO
RPS6	0.0035	UP	N/A	NO
RPS9	0.18	UP	N/A	NO			Imatinib analog	3	3	3	0.761	0.03
SRP9	0.58	UP	N/A	NO
RPS18	0.32	UP	N/A	NO
EIF3F	0.64	UP	N/A	NO
HNRNPD	0.64	UP	N/A	NO
PSME3	0.024	DOWN	N/A	NO	CARFILZOMIB	0.54
					BORTEZOMIB	0.34
RPS27	0.42	UP	N/A	NO
SEC61A1	0.0054	UP	N/A	NO
U2AF2	0.15	UP	N/A	NO			Vinca alkaloides	7	2	1	0	0
EIF5A	0.26	DOWN	N/A	L-mimosine
SRSF3	0.054	DOWN	N/A	NO
HNRNPA1	0.84	UP	N/A	NO
PTBP1	0.58	DOWN	N/A	NO
PSMB5	0.00077	UP	NA	carfilzomib	CARFILZOMIB	0.84
				bortezomib	BORTEZOMIB	0.53
					IXAZOMIB CITRATE	0.36
RPL8	0.18	DOWN	99.99	anisomycin
			100	puromycin
HNRNPF	0.3	UP	N/A	NO
HNRNPM	0.82	UP	N/A	NO
RPL12	0.0062	UP	N/A	NO
RPL9	0.18	UP	N/A	NO
RPS23	0.0039	UP	N/A	NO
RPS27A	0.019	UP	N/A	NO
RPSA	0.055	UP	N/A	NO	MITOXANTRONE	1.01
					DAUNORUBICIN	0.64
					DOXORUBICIN	0.44
SNRNP70	0.046	DOWN	N/A	NO
NONO	0.067	DOWN	N/A
SRRT	0.71	UP	N/A
ITGB1	0.041	UP	N/A	BIO-5192	NATALIZUMAB	2.29
				BTT-3033
				TC-I-15
				TCS-2314
				SB-683698
				ATN-161
				BIO-1211
	launched
	preclinical
	Phase1/2
	common between CLUE and DGIdb

## Sheet: cmap
hub_gene	pert_iname	clinical_phase	moa	target	cMAP_score	disease_area	indication
RPL3	homoharringtonine	Launched	protein synthesis inhibitor	RPL3	100	hematologic malignancy	chronic myeloid leukemia (CML)
PSMB5	bortezomib	Launched	NFkB pathway inhibitor|proteasome inhibitor	PSMA1|PSMA2|PSMA3|PSMA4|PSMA5|PSMA6|PSMA7|PSMA8|PSMB1|PSMB10|PSMB11|PSMB2|PSMB3|PSMB4|PSMB5|PSMB6|PSMB7|PSMB8|PSMB9|PSMD1|PSMD2|RELA	na	hematologic malignancy	multiple myeloma|mantle cell lymphoma (MCL)
PSMB5	carfilzomib	Launched	proteasome inhibitor	PSMA1|PSMA2|PSMA3|PSMA4|PSMA5|PSMA6|PSMA7|PSMA8|PSMB1|PSMB10|PSMB11|PSMB2|PSMB3|PSMB4|PSMB5|PSMB6|PSMB7|PSMB8|PSMB9	na	hematologic malignancy	multiple myeloma
RPL8	anisomycin	Preclinical	DNA synthesis inhibitor	NHP2L1|RPL10L|RPL11|RPL13A|RPL15|RPL19|RPL23|RPL23A|RPL26L1|RPL3|RPL37|RPL8|RSL24D1	99.99
RPL8	puromycin	Preclinical	protein synthesis inhibitor	NHP2L1|RPL10L|RPL11|RPL13A|RPL15|RPL19|RPL23|RPL23A|RPL26L1|RPL3|RPL37|RPL8|RSL24D1	100
RPL3	anisomycin	Preclinical	DNA synthesis inhibitor	NHP2L1|RPL10L|RPL11|RPL13A|RPL15|RPL19|RPL23|RPL23A|RPL26L1|RPL3|RPL37|RPL8|RSL24D1	99.99
RPL3	cycloheximide	Preclinical	protein synthesis inhibitor	RPL3	99.99
RPL3	puromycin	Preclinical	protein synthesis inhibitor	NHP2L1|RPL10L|RPL11|RPL13A|RPL15|RPL19|RPL23|RPL23A|RPL26L1|RPL3|RPL37|RPL8|RSL24D1	100
ITGB1	BIO-5192	Preclinical	integrin inhibitor	ITGA4|ITGB1
ITGB1	BTT-3033	Preclinical	integrin inhibitor	ITGA2|ITGB1
ITGB1	TC-I-15	Preclinical	integrin inhibitor	ITGA2|ITGB1
ITGB1	TCS-2314	Preclinical	integrin inhibitor	ITGA4|ITGB1
EIF5A	L-mimosine	Preclinical	dopamine beta hydroxylase inhibitor|eukaryotic translation initiation factor inhibitor	DBH|EIF5A
ITGB1	SB-683698	Phase 1	integrin antagonist	ITGA4|ITGAV|ITGB1|ITGB7
ITGB1	ATN-161	Phase 2	integrin antagonist	ITGA5|ITGAV|ITGB1|ITGB3
ITGB1	BIO-1211	Phase 2	integrin antagonist	ITGA4|ITGB1

## Sheet: wgcna_gene_list
ensemnle_id	gene_name	module_color	gene_biotype	description
ENSG00000004059	ARF5	turquoise	protein_coding	ADP ribosylation factor 5
ENSG00000004142	POLDIP2	turquoise	protein_coding	DNA polymerase delta interacting protein 2
ENSG00000006118	TMEM132A	turquoise	protein_coding	transmembrane protein 132A
ENSG00000007202	KIAA0100	turquoise	protein_coding	KIAA0100
ENSG00000008952	SEC62	turquoise	protein_coding	SEC62 homolog, preprotein translocation factor
ENSG00000009954	BAZ1B	turquoise	protein_coding	bromodomain adjacent to zinc finger domain 1B
ENSG00000011304	PTBP1	turquoise	protein_coding	polypyrimidine tract binding protein 1
ENSG00000013306	SLC25A39	turquoise	protein_coding	solute carrier family 25 member 39
ENSG00000013364	MVP	turquoise	protein_coding	major vault protein
ENSG00000014641	MDH1	turquoise	protein_coding	malate dehydrogenase 1
ENSG00000020577	SAMD4A	turquoise	protein_coding	sterile alpha motif domain containing 4A
ENSG00000022840	RNF10	turquoise	protein_coding	ring finger protein 10
ENSG00000023191	RNH1	turquoise	protein_coding	ribonuclease/angiogenin inhibitor 1
ENSG00000025708	TYMP	turquoise	protein_coding	thymidine phosphorylase
ENSG00000035862	TIMP2	turquoise	protein_coding	TIMP metallopeptidase inhibitor 2
ENSG00000058262	SEC61A1	turquoise	protein_coding	SEC61 translocon subunit alpha 1
ENSG00000063046	EIF4B	turquoise	protein_coding	eukaryotic translation initiation factor 4B
ENSG00000063244	U2AF2	turquoise	protein_coding	U2 small nuclear RNA auxiliary factor 2
ENSG00000063245	EPN1	turquoise	protein_coding	epsin 1
ENSG00000064886	CHI3L2	turquoise	protein_coding	chitinase 3 like 2
ENSG00000065135	GNAI3	turquoise	protein_coding	G protein subunit alpha i3
ENSG00000065613	SLK	turquoise	protein_coding	STE20 like kinase
ENSG00000069011	PITX1	turquoise	protein_coding	paired like homeodomain 1
ENSG00000069275	NUCKS1	turquoise	protein_coding	nuclear casein kinase and cyclin dependent kinase substrate 1
ENSG00000071054	MAP4K4	turquoise	protein_coding	mitogen-activated protein kinase kinase kinase kinase 4
ENSG00000071082	RPL31	turquoise	protein_coding	ribosomal protein L31
ENSG00000071127	WDR1	turquoise	protein_coding	WD repeat domain 1
ENSG00000071537	SEL1L	turquoise	protein_coding	SEL1L adaptor subunit of ERAD E3 ubiquitin ligase
ENSG00000071564	TCF3	turquoise	protein_coding	transcription factor 3
ENSG00000071967	CYBRD1	turquoise	protein_coding	cytochrome b reductase 1
ENSG00000073578	SDHA	turquoise	protein_coding	succinate dehydrogenase complex flavoprotein subunit A
ENSG00000074410	CA12	turquoise	protein_coding	carbonic anhydrase 12
ENSG00000076706	MCAM	turquoise	protein_coding	melanoma cell adhesion molecule
ENSG00000077044	DGKD	turquoise	protein_coding	diacylglycerol kinase delta
ENSG00000078668	VDAC3	turquoise	protein_coding	voltage dependent anion channel 3
ENSG00000079805	DNM2	turquoise	protein_coding	dynamin 2
ENSG00000084234	APLP2	turquoise	protein_coding	amyloid beta precursor like protein 2
ENSG00000084652	TXLNA	turquoise	protein_coding	taxilin alpha
ENSG00000084754	HADHA	turquoise	protein_coding	hydroxyacyl-CoA dehydrogenase trifunctional multienzyme complex subunit alpha
ENSG00000086475	SEPHS1	turquoise	protein_coding	selenophosphate synthetase 1
ENSG00000087087	SRRT	turquoise	protein_coding	serrate, RNA effector molecule
ENSG00000088386	SLC15A1	turquoise	protein_coding	solute carrier family 15 member 1
ENSG00000088538	DOCK3	turquoise	protein_coding	dedicator of cytokinesis 3
ENSG00000089154	GCN1	turquoise	protein_coding	GCN1 activator of EIF2AK4
ENSG00000089159	PXN	turquoise	protein_coding	paxillin
ENSG00000089351	GRAMD1A	turquoise	protein_coding	GRAM domain containing 1A
ENSG00000089597	GANAB	turquoise	protein_coding	glucosidase II alpha subunit
ENSG00000090615	GOLGA3	turquoise	protein_coding	golgin A3
ENSG00000090863	GLG1	turquoise	protein_coding	golgi glycoprotein 1
ENSG00000092969	TGFB2	turquoise	protein_coding	transforming growth factor beta 2
ENSG00000096006	CRISP3	turquoise	protein_coding	cysteine rich secretory protein 3
ENSG00000099783	HNRNPM	turquoise	protein_coding	heterogeneous nuclear ribonucleoprotein M
ENSG00000099954	CECR2	turquoise	protein_coding	CECR2 histone acetyl-lysine reader
ENSG00000100241	SBF1	turquoise	protein_coding	SET binding factor 1
ENSG00000100316	RPL3	turquoise	protein_coding	ribosomal protein L3
ENSG00000100364	KIAA0930	turquoise	protein_coding	KIAA0930
ENSG00000100804	PSMB5	turquoise	protein_coding	proteasome 20S subunit beta 5
ENSG00000101057	MYBL2	turquoise	protein_coding	MYB proto-oncogene like 2
ENSG00000101160	CTSZ	turquoise	protein_coding	cathepsin Z
ENSG00000101191	DIDO1	turquoise	protein_coding	death inducer-obliterator 1
ENSG00000101193	GID8	turquoise	protein_coding	GID complex subunit 8 homolog
ENSG00000102225	CDK16	turquoise	protein_coding	cyclin dependent kinase 16
ENSG00000102265	TIMP1	turquoise	protein_coding	TIMP metallopeptidase inhibitor 1
ENSG00000102316	MAGED2	turquoise	protein_coding	MAGE family member D2
ENSG00000103257	SLC7A5	turquoise	protein_coding	solute carrier family 7 member 5
ENSG00000103528	SYT17	turquoise	protein_coding	synaptotagmin 17
ENSG00000104774	MAN2B1	turquoise	protein_coding	mannosidase alpha class 2B member 1
ENSG00000104805	NUCB1	turquoise	protein_coding	nucleobindin 1
ENSG00000104852	SNRNP70	turquoise	protein_coding	small nuclear ribonucleoprotein U1 subunit 70
ENSG00000104904	OAZ1	turquoise	protein_coding	ornithine decarboxylase antizyme 1
ENSG00000105655	ISYNA1	turquoise	protein_coding	inositol-3-phosphate synthase 1
ENSG00000105793	GTPBP10	turquoise	protein_coding	GTP binding protein 10
ENSG00000105835	NAMPT	turquoise	protein_coding	nicotinamide phosphoribosyltransferase
ENSG00000105953	OGDH	turquoise	protein_coding	oxoglutarate dehydrogenase
ENSG00000105993	DNAJB6	turquoise	protein_coding	DnaJ heat shock protein family (Hsp40) member B6
ENSG00000106615	RHEB	turquoise	protein_coding	Ras homolog, mTORC1 binding
ENSG00000106991	ENG	turquoise	protein_coding	endoglin
ENSG00000107331	ABCA2	turquoise	protein_coding	ATP binding cassette subfamily A member 2
ENSG00000107562	CXCL12	turquoise	protein_coding	C-X-C motif chemokine ligand 12
ENSG00000108175	ZMIZ1	turquoise	protein_coding	zinc finger MIZ-type containing 1
ENSG00000108219	TSPAN14	turquoise	protein_coding	tetraspanin 14
ENSG00000108639	SYNGR2	turquoise	protein_coding	synaptogyrin 2
ENSG00000108691	CCL2	turquoise	protein_coding	C-C motif chemokine ligand 2
ENSG00000109046	WSB1	turquoise	protein_coding	WD repeat and SOCS box containing 1
ENSG00000109475	RPL34	turquoise	protein_coding	ribosomal protein L34
ENSG00000109736	MFSD10	turquoise	protein_coding	major facilitator superfamily domain containing 10
ENSG00000110057	UNC93B1	turquoise	protein_coding	unc-93 homolog B1, TLR signaling regulator
ENSG00000110651	CD81	turquoise	protein_coding	CD81 molecule
ENSG00000110844	PRPF40B	turquoise	protein_coding	pre-mRNA processing factor 40 homolog B
ENSG00000111058	ACSS3	turquoise	protein_coding	acyl-CoA synthetase short chain family member 3
ENSG00000112081	SRSF3	turquoise	protein_coding	serine and arginine rich splicing factor 3
ENSG00000112186	CAP2	turquoise	protein_coding	cyclase associated actin cytoskeleton regulatory protein 2
ENSG00000112290	WASF1	turquoise	protein_coding	WASP family member 1
ENSG00000112812	PRSS16	turquoise	protein_coding	serine protease 16
ENSG00000112977	DAP	turquoise	protein_coding	death associated protein
ENSG00000113494	PRLR	turquoise	protein_coding	prolactin receptor
ENSG00000115234	SNX17	turquoise	protein_coding	sorting nexin 17
ENSG00000115290	GRB14	turquoise	protein_coding	growth factor receptor bound protein 14
ENSG00000115310	RTN4	turquoise	protein_coding	reticulon 4
ENSG00000115355	CCDC88A	turquoise	protein_coding	coiled-coil domain containing 88A
ENSG00000115461	IGFBP5	turquoise	protein_coding	insulin like growth factor binding protein 5
ENSG00000115514	TXNDC9	turquoise	protein_coding	thioredoxin domain containing 9
ENSG00000116396	KCNC4	turquoise	protein_coding	potassium voltage-gated channel subfamily C member 4
ENSG00000116688	MFN2	turquoise	protein_coding	mitofusin 2
ENSG00000116871	MAP7D1	turquoise	protein_coding	MAP7 domain containing 1
ENSG00000118785	SPP1	turquoise	protein_coding	secreted phosphoprotein 1
ENSG00000118816	CCNI	turquoise	protein_coding	cyclin I
ENSG00000119383	PTPA	turquoise	protein_coding	protein phosphatase 2 phosphatase activator
ENSG00000119397	CNTRL	turquoise	protein_coding	centriolin
ENSG00000120742	SERP1	turquoise	protein_coding	stress associated endoplasmic reticulum protein 1
ENSG00000122218	COPA	turquoise	protein_coding	COPI coat complex subunit alpha
ENSG00000122515	ZMIZ2	turquoise	protein_coding	zinc finger MIZ-type containing 2
ENSG00000122861	PLAU	turquoise	protein_coding	plasminogen activator, urokinase
ENSG00000123416	TUBA1B	turquoise	protein_coding	tubulin alpha 1b
ENSG00000123933	MXD4	turquoise	protein_coding	MAX dimerization protein 4
ENSG00000124207	CSE1L	turquoise	protein_coding	chromosome segregation 1 like
ENSG00000124664	SPDEF	turquoise	protein_coding	SAM pointed domain containing ETS transcription factor
ENSG00000124766	SOX4	turquoise	protein_coding	SRY-box transcription factor 4
ENSG00000124783	SSR1	turquoise	protein_coding	signal sequence receptor subunit 1
ENSG00000124882	EREG	turquoise	protein_coding	epiregulin
ENSG00000124939	SCGB2A1	turquoise	protein_coding	secretoglobin family 2A member 1
ENSG00000125826	RBCK1	turquoise	protein_coding	RANBP2-type and C3HC4-type zinc finger containing 1
ENSG00000125999	BPIFB1	turquoise	protein_coding	BPI fold containing family B member 1
ENSG00000126247	CAPNS1	turquoise	protein_coding	calpain small subunit 1
ENSG00000130038	CRACR2A	turquoise	protein_coding	calcium release activated channel regulator 2A
ENSG00000130309	COLGALT1	turquoise	protein_coding	collagen beta(1-O)galactosyltransferase 1
ENSG00000130402	ACTN4	turquoise	protein_coding	actinin alpha 4
ENSG00000130985	UBA1	turquoise	protein_coding	ubiquitin like modifier activating enzyme 1
ENSG00000131149	GSE1	turquoise	protein_coding	Gse1 coiled-coil protein
ENSG00000131467	PSME3	turquoise	protein_coding	proteasome activator subunit 3
ENSG00000131584	ACAP3	turquoise	protein_coding	ArfGAP with coiled-coil, ankyrin repeat and PH domains 3
ENSG00000131620	ANO1	turquoise	protein_coding	anoctamin 1
ENSG00000131626	PPFIA1	turquoise	protein_coding	PTPRF interacting protein alpha 1
ENSG00000131669	NINJ1	turquoise	protein_coding	ninjurin 1
ENSG00000131781	FMO5	turquoise	protein_coding	flavin containing dimethylaniline monoxygenase 5
ENSG00000132361	CLUH	turquoise	protein_coding	clustered mitochondria homolog
ENSG00000132507	EIF5A	turquoise	protein_coding	eukaryotic translation initiation factor 5A
ENSG00000133313	CNDP2	turquoise	protein_coding	carnosine dipeptidase 2
ENSG00000134324	LPIN1	turquoise	protein_coding	lipin 1
ENSG00000134333	LDHA	turquoise	protein_coding	lactate dehydrogenase A
ENSG00000135486	HNRNPA1	turquoise	protein_coding	heterogeneous nuclear ribonucleoprotein A1
ENSG00000135506	OS9	turquoise	protein_coding	OS9 endoplasmic reticulum lectin
ENSG00000135749	PCNX2	turquoise	protein_coding	pecanex 2
ENSG00000135862	LAMC1	turquoise	protein_coding	laminin subunit gamma 1
ENSG00000136026	CKAP4	turquoise	protein_coding	cytoskeleton associated protein 4
ENSG00000136888	ATP6V1G1	turquoise	protein_coding	ATPase H+ transporting V1 subunit G1
ENSG00000137076	TLN1	turquoise	protein_coding	talin 1
ENSG00000137154	RPS6	turquoise	protein_coding	ribosomal protein S6
ENSG00000137166	FOXP4	turquoise	protein_coding	forkhead box P4
ENSG00000137573	SULF1	turquoise	protein_coding	sulfatase 1
ENSG00000138069	RAB1A	turquoise	protein_coding	RAB1A, member RAS oncogene family
ENSG00000138346	DNA2	turquoise	protein_coding	DNA replication helicase/nuclease 2
ENSG00000138449	SLC40A1	turquoise	protein_coding	solute carrier family 40 member 1
ENSG00000138668	HNRNPD	turquoise	protein_coding	heterogeneous nuclear ribonucleoprotein D
ENSG00000139044	B4GALNT3	turquoise	protein_coding	beta-1,4-N-acetyl-galactosaminyltransferase 3
ENSG00000139629	GALNT6	turquoise	protein_coding	polypeptide N-acetylgalactosaminyltransferase 6
ENSG00000140264	SERF2	turquoise	protein_coding	small EDRK-rich factor 2
ENSG00000140464	PML	turquoise	protein_coding	PML nuclear body scaffold
ENSG00000140575	IQGAP1	turquoise	protein_coding	IQ motif containing GTPase activating protein 1
ENSG00000140740	UQCRC2	turquoise	protein_coding	ubiquinol-cytochrome c reductase core protein 2
ENSG00000141736	ERBB2	turquoise	protein_coding	erb-b2 receptor tyrosine kinase 2
ENSG00000141934	PLPP2	turquoise	protein_coding	phospholipid phosphatase 2
ENSG00000142655	PEX14	turquoise	protein_coding	peroxisomal biogenesis factor 14
ENSG00000143061	IGSF3	turquoise	protein_coding	immunoglobulin superfamily member 3
ENSG00000143149	ALDH9A1	turquoise	protein_coding	aldehyde dehydrogenase 9 family member A1
ENSG00000143387	CTSK	turquoise	protein_coding	cathepsin K
ENSG00000143420	ENSA	turquoise	protein_coding	endosulfine alpha
ENSG00000143543	JTB	turquoise	protein_coding	jumping translocation breakpoint
ENSG00000143612	C1orf43	turquoise	protein_coding	chromosome 1 open reading frame 43
ENSG00000143621	ILF2	turquoise	protein_coding	interleukin enhancer binding factor 2
ENSG00000143742	SRP9	turquoise	protein_coding	signal recognition particle 9
ENSG00000143761	ARF1	turquoise	protein_coding	ADP ribosylation factor 1
ENSG00000143774	GUK1	turquoise	protein_coding	guanylate kinase 1
ENSG00000143947	RPS27A	turquoise	protein_coding	ribosomal protein S27a
ENSG00000144021	CIAO1	turquoise	protein_coding	cytosolic iron-sulfur assembly component 1
ENSG00000144746	ARL6IP5	turquoise	protein_coding	ADP ribosylation factor like GTPase 6 interacting protein 5
ENSG00000146731	CCT6A	turquoise	protein_coding	chaperonin containing TCP1 subunit 6A
ENSG00000147140	NONO	turquoise	protein_coding	non-POU domain containing octamer binding
ENSG00000147403	RPL10	turquoise	protein_coding	ribosomal protein L10
ENSG00000147676	MAL2	turquoise	protein_coding	mal, T cell differentiation protein 2
ENSG00000148248	SURF4	turquoise	protein_coding	surfeit 4
ENSG00000148400	NOTCH1	turquoise	protein_coding	notch receptor 1
ENSG00000148672	GLUD1	turquoise	protein_coding	glutamate dehydrogenase 1
ENSG00000149091	DGKZ	turquoise	protein_coding	diacylglycerol kinase zeta
ENSG00000149187	CELF1	turquoise	protein_coding	CUGBP Elav-like family member 1
ENSG00000149231	CCDC82	turquoise	protein_coding	coiled-coil domain containing 82
ENSG00000150093	ITGB1	turquoise	protein_coding	integrin subunit beta 1
ENSG00000150687	PRSS23	turquoise	protein_coding	serine protease 23
ENSG00000152518	ZFP36L2	turquoise	protein_coding	ZFP36 ring finger protein like 2
ENSG00000154027	AK5	turquoise	protein_coding	adenylate kinase 5
ENSG00000155096	AZIN1	turquoise	protein_coding	antizyme inhibitor 1
ENSG00000155506	LARP1	turquoise	protein_coding	La ribonucleoprotein 1, translational regulator
ENSG00000156738	MS4A1	turquoise	protein_coding	membrane spanning 4-domains A1
ENSG00000156860	FBRS	turquoise	protein_coding	fibrosin
ENSG00000156873	PHKG2	turquoise	protein_coding	phosphorylase kinase catalytic subunit gamma 2
ENSG00000157570	TSPAN18	turquoise	protein_coding	tetraspanin 18
ENSG00000157637	SLC38A10	turquoise	protein_coding	solute carrier family 38 member 10
ENSG00000158604	TMED4	turquoise	protein_coding	transmembrane p24 trafficking protein 4
ENSG00000158669	GPAT4	turquoise	protein_coding	glycerol-3-phosphate acyltransferase 4
ENSG00000159189	C1QC	turquoise	protein_coding	complement C1q C chain
ENSG00000159335	PTMS	turquoise	protein_coding	parathymosin
ENSG00000159363	ATP13A2	turquoise	protein_coding	ATPase cation transporting 13A2
ENSG00000159377	PSMB4	turquoise	protein_coding	proteasome 20S subunit beta 4
ENSG00000159403	C1R	turquoise	protein_coding	complement C1r
ENSG00000159445	THEM4	turquoise	protein_coding	thioesterase superfamily member 4
ENSG00000160211	G6PD	turquoise	protein_coding	glucose-6-phosphate dehydrogenase
ENSG00000160216	AGPAT3	turquoise	protein_coding	1-acylglycerol-3-phosphate O-acyltransferase 3
ENSG00000160255	ITGB2	turquoise	protein_coding	integrin subunit beta 2
ENSG00000161011	SQSTM1	turquoise	protein_coding	sequestosome 1
ENSG00000161016	RPL8	turquoise	protein_coding	ribosomal protein L8
ENSG00000161202	DVL3	turquoise	protein_coding	dishevelled segment polarity protein 3
ENSG00000162078	ZG16B	turquoise	protein_coding	zymogen granule protein 16B
ENSG00000162337	LRP5	turquoise	protein_coding	LDL receptor related protein 5
ENSG00000162434	JAK1	turquoise	protein_coding	Janus kinase 1
ENSG00000162972	MAIP1	turquoise	protein_coding	matrix AAA peptidase interacting protein 1
ENSG00000163348	PYGO2	turquoise	protein_coding	pygopus family PHD finger 2
ENSG00000163453	IGFBP7	turquoise	protein_coding	insulin like growth factor binding protein 7
ENSG00000163644	PPM1K	turquoise	protein_coding	protein phosphatase, Mg2+/Mn2+ dependent 1K
ENSG00000163682	RPL9	turquoise	protein_coding	ribosomal protein L9
ENSG00000164070	HSPA4L	turquoise	protein_coding	heat shock protein family A (Hsp70) member 4 like
ENSG00000164096	C4orf3	turquoise	protein_coding	chromosome 4 open reading frame 3
ENSG00000164220	F2RL2	turquoise	protein_coding	coagulation factor II thrombin receptor like 2
ENSG00000164825	DEFB1	turquoise	protein_coding	defensin beta 1
ENSG00000165458	INPPL1	turquoise	protein_coding	inositol polyphosphate phosphatase like 1
ENSG00000166340	TPP1	turquoise	protein_coding	tripeptidyl peptidase 1
ENSG00000166501	PRKCB	turquoise	protein_coding	protein kinase C beta
ENSG00000166888	STAT6	turquoise	protein_coding	signal transducer and activator of transcription 6
ENSG00000167106	FAM102A	turquoise	protein_coding	family with sequence similarity 102 member A
ENSG00000167110	GOLGA2	turquoise	protein_coding	golgin A2
ENSG00000167291	TBC1D16	turquoise	protein_coding	TBC1 domain family member 16
ENSG00000167553	TUBA1C	turquoise	protein_coding	tubulin alpha 1c
ENSG00000167770	OTUB1	turquoise	protein_coding	OTU deubiquitinase, ubiquitin aldehyde binding 1
ENSG00000167815	PRDX2	turquoise	protein_coding	peroxiredoxin 2
ENSG00000168028	RPSA	turquoise	protein_coding	ribosomal protein SA
ENSG00000168528	SERINC2	turquoise	protein_coding	serine incorporator 2
ENSG00000169085	C8orf46	turquoise	protein_coding	vexin
ENSG00000169100	SLC25A6	turquoise	protein_coding	solute carrier family 25 member 6
ENSG00000169180	XPO6	turquoise	protein_coding	exportin 6
ENSG00000169359	SLC33A1	turquoise	protein_coding	solute carrier family 33 member 1
ENSG00000169583	CLIC3	turquoise	protein_coding	chloride intracellular channel 3
ENSG00000169604	ANTXR1	turquoise	protein_coding	ANTXR cell adhesion molecule 1
ENSG00000169718	DUS1L	turquoise	protein_coding	dihydrouridine synthase 1 like
ENSG00000169813	HNRNPF	turquoise	protein_coding	heterogeneous nuclear ribonucleoprotein F
ENSG00000169862	CTNND2	turquoise	protein_coding	catenin delta 2
ENSG00000170027	YWHAG	turquoise	protein_coding	tyrosine 3-monooxygenase/tryptophan 5-monooxygenase activation protein gamma
ENSG00000170275	CRTAP	turquoise	protein_coding	cartilage associated protein
ENSG00000170348	TMED10	turquoise	protein_coding	transmembrane p24 trafficking protein 10
ENSG00000170471	RALGAPB	turquoise	protein_coding	Ral GTPase activating protein non-catalytic subunit beta
ENSG00000170525	PFKFB3	turquoise	protein_coding	6-phosphofructo-2-kinase/fructose-2,6-biphosphatase 3
ENSG00000170889	RPS9	turquoise	protein_coding	ribosomal protein S9
ENSG00000171291	ZNF439	turquoise	protein_coding	zinc finger protein 439
ENSG00000171425	ZNF581	turquoise	protein_coding	zinc finger protein 581
ENSG00000172053	QARS	turquoise	protein_coding	glutaminyl-tRNA synthetase 1
ENSG00000172531	PPP1CA	turquoise	protein_coding	protein phosphatase 1 catalytic subunit alpha
ENSG00000172575	RASGRP1	turquoise	protein_coding	RAS guanyl releasing protein 1
ENSG00000172725	CORO1B	turquoise	protein_coding	coronin 1B
ENSG00000173120	KDM2A	turquoise	protein_coding	lysine demethylase 2A
ENSG00000173327	MAP3K11	turquoise	protein_coding	mitogen-activated protein kinase kinase kinase 11
ENSG00000173369	C1QB	turquoise	protein_coding	complement C1q B chain
ENSG00000173372	C1QA	turquoise	protein_coding	complement C1q A chain
ENSG00000174231	PRPF8	turquoise	protein_coding	pre-mRNA processing factor 8
ENSG00000174705	SH3PXD2B	turquoise	protein_coding	SH3 and PX domains 2B
ENSG00000174903	RAB1B	turquoise	protein_coding	RAB1B, member RAS oncogene family
ENSG00000175390	EIF3F	turquoise	protein_coding	eukaryotic translation initiation factor 3 subunit F
ENSG00000177359	AC024940.2	turquoise	transcribed_unprocessed_pseudogene	ovostatin 2
ENSG00000177685	CRACR2B	turquoise	protein_coding	calcium release activated channel regulator 2B
ENSG00000177731	FLII	turquoise	protein_coding	FLII actin remodeling protein
ENSG00000177885	GRB2	turquoise	protein_coding	growth factor receptor bound protein 2
ENSG00000177954	RPS27	turquoise	protein_coding	ribosomal protein S27
ENSG00000178035	IMPDH2	turquoise	protein_coding	inosine monophosphate dehydrogenase 2
ENSG00000178053	MLF1	turquoise	protein_coding	myeloid leukemia factor 1
ENSG00000178445	GLDC	turquoise	protein_coding	glycine decarboxylase
ENSG00000178695	KCTD12	turquoise	protein_coding	potassium channel tetramerization domain containing 12
ENSG00000178776	C5orf46	turquoise	protein_coding	chromosome 5 open reading frame 46
ENSG00000178950	GAK	turquoise	protein_coding	cyclin G associated kinase
ENSG00000179222	MAGED1	turquoise	protein_coding	MAGE family member D1
ENSG00000179604	CDC42EP4	turquoise	protein_coding	CDC42 effector protein 4
ENSG00000179918	SEPHS2	turquoise	protein_coding	selenophosphate synthetase 2
ENSG00000180921	FAM83H	turquoise	protein_coding	family with sequence similarity 83 member H
ENSG00000181588	MEX3D	turquoise	protein_coding	mex-3 RNA binding family member D
ENSG00000182199	SHMT2	turquoise	protein_coding	serine hydroxymethyltransferase 2
ENSG00000183255	PTTG1IP	turquoise	protein_coding	PTTG1 interacting protein
ENSG00000183291	SELENOF	turquoise	protein_coding	selenoprotein F
ENSG00000184216	IRAK1	turquoise	protein_coding	interleukin 1 receptor associated kinase 1
ENSG00000185278	ZBTB37	turquoise	protein_coding	zinc finger and BTB domain containing 37
ENSG00000185352	HS6ST3	turquoise	protein_coding	heparan sulfate 6-O-sulfotransferase 3
ENSG00000185825	BCAP31	turquoise	protein_coding	B cell receptor associated protein 31
ENSG00000186340	THBS2	turquoise	protein_coding	thrombospondin 2
ENSG00000186468	RPS23	turquoise	protein_coding	ribosomal protein S23
ENSG00000186832	KRT16	turquoise	protein_coding	keratin 16
ENSG00000187498	COL4A1	turquoise	protein_coding	collagen type IV alpha 1 chain
ENSG00000187720	THSD4	turquoise	protein_coding	thrombospondin type 1 domain containing 4
ENSG00000188343	FAM92A	turquoise	protein_coding	CBY1 interacting BAR domain containing 1
ENSG00000188505	NCCRP1	turquoise	protein_coding	NCCRP1, F-box associated domain containing
ENSG00000188846	RPL14	turquoise	protein_coding	ribosomal protein L14
ENSG00000189091	SF3B3	turquoise	protein_coding	splicing factor 3b subunit 3
ENSG00000189143	CLDN4	turquoise	protein_coding	claudin 4
ENSG00000196576	PLXNB2	turquoise	protein_coding	plexin B2
ENSG00000196743	GM2A	turquoise	protein_coding	GM2 ganglioside activator
ENSG00000197956	S100A6	turquoise	protein_coding	S100 calcium binding protein A6
ENSG00000197958	RPL12	turquoise	protein_coding	ribosomal protein L12
ENSG00000198223	CSF2RA	turquoise	protein_coding	colony stimulating factor 2 receptor subunit alpha
ENSG00000198363	ASPH	turquoise	protein_coding	aspartate beta-hydroxylase
ENSG00000198786	MT-ND5	turquoise	protein_coding	mitochondrially encoded NADH:ubiquinone oxidoreductase core subunit 5
ENSG00000198804	MT-CO1	turquoise	protein_coding	mitochondrially encoded cytochrome c oxidase I
ENSG00000198843	SELENOT	turquoise	protein_coding	selenoprotein T
ENSG00000198899	MT-ATP6	turquoise	protein_coding	mitochondrially encoded ATP synthase membrane subunit 6
ENSG00000205002	AARD	turquoise	protein_coding	alanine and arginine rich domain containing protein
ENSG00000211937	IGHV2-5	turquoise	IG_V_gene	immunoglobulin heavy variable 2-5
ENSG00000212907	MT-ND4L	turquoise	protein_coding	mitochondrially encoded NADH:ubiquinone oxidoreductase core subunit 4L
ENSG00000213625	LEPROT	turquoise	protein_coding	leptin receptor overlapping transcript
ENSG00000214530	STARD10	turquoise	protein_coding	StAR related lipid transfer domain containing 10
ENSG00000214765	SEPT7P2	turquoise	transcribed_unprocessed_pseudogene	septin 7 pseudogene 2
ENSG00000221866	PLXNA4	turquoise	protein_coding	plexin A4
ENSG00000221963	APOL6	turquoise	protein_coding	apolipoprotein L6
ENSG00000221978	CCNL2	turquoise	protein_coding	cyclin L2
ENSG00000228065	LINC01515	turquoise	lncRNA	long intergenic non-protein coding RNA 1515
ENSG00000231500	RPS18	turquoise	protein_coding	ribosomal protein S18
ENSG00000231551	AC245100.4	turquoise	transcribed_unprocessed_pseudogene	PDE4DIP pseudogene 6
ENSG00000236552	RPL13AP5	turquoise	processed_pseudogene	ribosomal protein L13a pseudogene 5
ENSG00000237441	RGL2	turquoise	protein_coding	ral guanine nucleotide dissociation stimulator like 2
ENSG00000237973	MTCO1P12	turquoise	unprocessed_pseudogene	MT-CO1 pseudogene 12
ENSG00000244879	GABPB1-AS1	turquoise	lncRNA	GABPB1 antisense RNA 1
ENSG00000246705	H2AFJ	turquoise	protein_coding	H2A.J histone
ENSG00000256870	SLC5A8	turquoise	protein_coding	solute carrier family 5 member 8
ENSG00000259956	RBM15B	turquoise	protein_coding	RNA binding motif protein 15B
ENSG00000263528	IKBKE	turquoise	protein_coding	inhibitor of nuclear factor kappa B kinase subunit epsilon
ENSG00000265972	TXNIP	turquoise	protein_coding	thioredoxin interacting protein
ENSG00000278540	ACACA	turquoise	protein_coding	acetyl-CoA carboxylase alpha
ENSG00000282122	IGHV7-4-1	turquoise	IG_V_gene	immunoglobulin heavy variable 7-4-1

## Sheet: Sheet3
turquoise network node 321, edges 442, PPI enrichment p-value: < 1.0e-16
hub gene node 33, edges 214, PPI enrichment p-value: < 1.0e-16
