# Supplementary material for: Identifying Hub Genes Associated with Neoadjuvant Chemotherapy Resistance in Breast Cancer and Potential Drug Repurposing for the Development of Precision Medicine
Source: Int J Mol Sci. 2022 Oct 20;23(20):12628. doi: 10.3390/ijms232012628 (PMC9603969; doi:10.3390/ijms232012628)
Supplement: Supplementary file 1 [file ijms-23-12628-s001.zip › Table_S3.xlsx]

## Sheet: FDA_approved_drugs_hub_genes
# Input	ChemicalName	FDA_approved	ChemicalID	CasRN	GeneSymbol	GeneID	Organism	OrganismID	Interaction	InteractionActions	PubMedIDs
rpl9	Acetaminophen	yes	D000082	103-90-2	RPL9	6133	Homo sapiens	9606	Acetaminophen results in decreased expression of RPL9 mRNA	decreases^expression	22230336
rpl14	Acetaminophen	yes	D000082	103-90-2	RPL14	9045	Homo sapiens	9606	Acetaminophen results in decreased expression of RPL14 mRNA	decreases^expression	22230336
rps23	Acetaminophen	yes	D000082	103-90-2	RPS23	6228	Homo sapiens	9606	Acetaminophen results in decreased expression of RPS23 mRNA	decreases^expression	22230336
rpl12	Acetaminophen	yes	D000082	103-90-2	RPL12	6136	Homo sapiens	9606	Acetaminophen results in decreased expression of RPL12 mRNA	decreases^expression	22230336
sec61a1	Acetaminophen	yes	D000082	103-90-2	SEC61A1	29927	Homo sapiens	9606	Acetaminophen results in increased expression of SEC61A1 mRNA	increases^expression	22230336|29067470
sec61a1	Acetaminophen	yes	D000082	103-90-2	SEC61A1	29927	Homo sapiens	9606	SEC61A1 gene polymorphism affects the susceptibility to Acetaminophen	affects^response to substance	26104854
eif3f	Acetaminophen	yes	D000082	103-90-2	EIF3F	8665	Homo sapiens	9606	Acetaminophen results in increased expression of EIF3F protein	increases^expression	22230336
eif5a	Acetaminophen	yes	D000082	103-90-2	EIF5A	1984	Homo sapiens	9606	Acetaminophen results in decreased expression of EIF5A mRNA	decreases^expression	22230336
hnrnpm	Acetaminophen	yes	D000082	103-90-2	HNRNPM	4670	Homo sapiens	9606	Acetaminophen results in increased expression of HNRNPM mRNA	increases^expression	21420995
hnrnpa1	Acetaminophen	yes	D000082	103-90-2	HNRNPA1	3178	Homo sapiens	9606	Acetaminophen results in decreased expression of HNRNPA1 mRNA	decreases^expression	29067470
hnrnpa1	Acetaminophen	yes	D000082	103-90-2	HNRNPA1	3178	Homo sapiens	9606	Acetaminophen results in increased expression of HNRNPA1 mRNA	increases^expression	21420995
srsf3	Acetaminophen	yes	D000082	103-90-2	SRSF3	6428	Homo sapiens	9606	Acetaminophen results in increased expression of SRSF3 mRNA	increases^expression	21420995
hnrnpd	Acetaminophen	yes	D000082	103-90-2	HNRNPD	3184	Homo sapiens	9606	Acetaminophen affects the expression of HNRNPD mRNA	affects^expression	21420995
hnrnpd	Acetaminophen	yes	D000082	103-90-2	HNRNPD	3184	Homo sapiens	9606	Acetaminophen results in decreased expression of HNRNPD mRNA	decreases^expression	26497421|29067470
psme3	Acetaminophen	yes	D000082	103-90-2	PSME3	10197	Homo sapiens	9606	Acetaminophen results in decreased expression of PSME3 mRNA	decreases^expression	11793227
rps6	alpha-Tocopherol	yes	D024502	59-02-9	RPS6	6194	Homo sapiens	9606	alpha-Tocopherol inhibits the reaction [28-O-acetylbetulin-3-ylglucopyranoside results in decreased phosphorylation of RPS6 protein]	decreases^phosphorylation|decreases^reaction	22343715
rps27a	Arsenic Trioxide	yes	D000077237	1327-53-3	RPS27A	6233	Homo sapiens	9606	Arsenic Trioxide results in increased expression of RPS27A mRNA	increases^expression	20458559
rpsa	Arsenic Trioxide	yes	D000077237	1327-53-3	RPSA	3921	Homo sapiens	9606	Arsenic Trioxide inhibits the reaction [4-aminophenylarsenoxide binds to RPSA protein]	affects^binding|decreases^reaction	26598702
rpsa	Arsenic Trioxide	yes	D000077237	1327-53-3	RPSA	3921	Homo sapiens	9606	Arsenic Trioxide results in decreased expression of RPSA mRNA	decreases^expression	27829220
rpl3	Arsenic Trioxide	yes	D000077237	1327-53-3	RPL3	6122	Homo sapiens	9606	Arsenic Trioxide results in increased expression of RPL3 mRNA	increases^expression	20458559
rpl9	Arsenic Trioxide	yes	D000077237	1327-53-3	RPL9	6133	Homo sapiens	9606	Arsenic Trioxide results in decreased expression of RPL9 mRNA	decreases^expression	20458559
rpl14	Arsenic Trioxide	yes	D000077237	1327-53-3	RPL14	9045	Homo sapiens	9606	Arsenic Trioxide results in increased expression of RPL14 mRNA	increases^expression	20458559
rps9	Arsenic Trioxide	yes	D000077237	1327-53-3	RPS9	6203	Homo sapiens	9606	Arsenic Trioxide results in decreased expression of RPS9 protein	decreases^expression	25419056
rps6	Arsenic Trioxide	yes	D000077237	1327-53-3	RPS6	6194	Homo sapiens	9606	[Arsenic Trioxide co-treated with VS-5584] results in decreased phosphorylation of RPS6 protein	affects^cotreatment|decreases^phosphorylation	29574283
rps6	Arsenic Trioxide	yes	D000077237	1327-53-3	RPS6	6194	Homo sapiens	9606	Arsenic Trioxide inhibits the reaction [lonidamine results in increased phosphorylation of RPS6 protein]	decreases^reaction|increases^phosphorylation	21889928
rps6	Arsenic Trioxide	yes	D000077237	1327-53-3	RPS6	6194	Homo sapiens	9606	Arsenic Trioxide results in decreased expression of RPS6 protein	decreases^expression	25419056
rps27	Arsenic Trioxide	yes	D000077237	1327-53-3	RPS27	6232	Homo sapiens	9606	Arsenic Trioxide results in increased expression of RPS27 mRNA	increases^expression	25258189
eif3f	Arsenic Trioxide	yes	D000077237	1327-53-3	EIF3F	8665	Homo sapiens	9606	Arsenic Trioxide results in increased expression of EIF3F mRNA	increases^expression	20458559
eif5a	Arsenic Trioxide	yes	D000077237	1327-53-3	EIF5A	1984	Homo sapiens	9606	Arsenic Trioxide results in decreased expression of EIF5A protein	decreases^expression	25419056
hnrnpa1	Arsenic Trioxide	yes	D000077237	1327-53-3	HNRNPA1	3178	Homo sapiens	9606	Arsenic Trioxide results in increased expression of HNRNPA1 mRNA	increases^expression	20458559|25258189
srrt	Arsenic Trioxide	yes	D000077237	1327-53-3	SRRT	51593	Homo sapiens	9606	Arsenic Trioxide results in increased expression of SRRT protein	increases^expression	25419056
psme3	Arsenic Trioxide	yes	D000077237	1327-53-3	PSME3	10197	Homo sapiens	9606	Arsenic Trioxide results in decreased expression of PSME3 protein	decreases^expression	19364129
itgb1	Arsenic Trioxide	yes	D000077237	1327-53-3	ITGB1	3688	Homo sapiens	9606	Arsenic Trioxide results in decreased expression of ITGB1 mRNA	decreases^expression	12852829|26238599
rps6	Artesunate	yes	D000077332		RPS6	6194	Homo sapiens	9606	RPS6 mRNA results in decreased susceptibility to Artesunate	decreases^response to substance	20144594
itgb1	Artesunate	yes	D000077332		ITGB1	3688	Homo sapiens	9606	ITGB1 mRNA results in increased susceptibility to Artesunate	increases^response to substance	20144594
rps27a	Aspirin	yes	D001241	50-78-2	RPS27A	6233	Homo sapiens	9606	Aspirin results in increased expression of RPS27A mRNA	increases^expression	15928584
rps6	Aspirin	yes	D001241	50-78-2	RPS6	6194	Homo sapiens	9606	Aspirin results in decreased phosphorylation of RPS6 protein	decreases^phosphorylation	23363784
rpl34	Aspirin	yes	D001241	50-78-2	RPL34	6164	Homo sapiens	9606	Aspirin results in increased expression of RPL34 mRNA	increases^expression	15928584
itgb1	Atorvastatin	yes	D000069059		ITGB1	3688	Homo sapiens	9606	Atorvastatin results in increased expression of [ITGA2 protein binds to ITGB1 protein]	affects^binding|increases^expression	12500026
itgb1	Atorvastatin	yes	D000069059		ITGB1	3688	Homo sapiens	9606	Atorvastatin results in increased expression of ITGB1 mRNA	increases^expression	12500026
itgb1	Atorvastatin	yes	D000069059		ITGB1	3688	Homo sapiens	9606	geranylgeraniol inhibits the reaction [Atorvastatin results in increased expression of [ITGA2 protein binds to ITGB1 protein]]	affects^binding|decreases^reaction|increases^expression	12500026
itgb1	Atorvastatin	yes	D000069059		ITGB1	3688	Homo sapiens	9606	Mevalonic Acid inhibits the reaction [Atorvastatin results in increased expression of [ITGA2 protein binds to ITGB1 protein]]	affects^binding|decreases^reaction|increases^expression	12500026
itgb1	Atorvastatin	yes	D000069059		ITGB1	3688	Homo sapiens	9606	Mevalonic Acid inhibits the reaction [Atorvastatin results in increased expression of ITGB1 mRNA]	decreases^reaction|increases^expression	12500026
rps6	avobenzone	yes	C049935		RPS6	6194	Homo sapiens	9606	avobenzone results in increased phosphorylation of RPS6 protein	increases^phosphorylation	29981360
rpsa	Azacitidine	yes	D001374	320-67-2	RPSA	3921	Homo sapiens	9606	Azacitidine results in decreased expression of RPSA mRNA	decreases^expression	20823114
rps6	Azacitidine	yes	D001374	320-67-2	RPS6	6194	Homo sapiens	9606	Azacitidine results in decreased phosphorylation of RPS6 protein	decreases^phosphorylation	21245298
itgb1	Azacitidine	yes	D001374	320-67-2	ITGB1	3688	Homo sapiens	9606	Azacitidine results in decreased expression of ITGB1 mRNA	decreases^expression	20823114
rps27a	Benztropine	yes	D001590	86-13-5	RPS27A	6233	Homo sapiens	9606	Benztropine results in increased expression of RPS27A protein	increases^expression	34122009
rps18	Benztropine	yes	D001590	86-13-5	RPS18	6222	Homo sapiens	9606	[Cuprizone co-treated with Benztropine] results in decreased expression of RPS18 protein	affects^cotreatment|decreases^expression	34122009
rps27	Benztropine	yes	D001590	86-13-5	RPS27	6232	Homo sapiens	9606	Benztropine results in increased expression of RPS27 protein	increases^expression	34122009
u2af2	Benztropine	yes	D001590	86-13-5	U2AF2	11338	Homo sapiens	9606	Benztropine results in decreased expression of U2AF2 protein	decreases^expression	34122009
hnrnpd	Benztropine	yes	D001590	86-13-5	HNRNPD	3184	Homo sapiens	9606	Benztropine results in decreased expression of HNRNPD protein	decreases^expression	34122009
rps6	bicalutamide	yes	C053541		RPS6	6194	Homo sapiens	9606	[bicalutamide co-treated with Testosterone] results in decreased phosphorylation of RPS6 protein	affects^cotreatment|decreases^phosphorylation	21036700
eif5a	Bortezomib	yes	D000069286		EIF5A	1984	Homo sapiens	9606	Bortezomib results in decreased expression of EIF5A mRNA	decreases^expression	20977926
u2af2	Bortezomib	yes	D000069286		U2AF2	11338	Homo sapiens	9606	Bortezomib results in decreased expression of U2AF2 mRNA	decreases^expression	20977926
ptbp1	Bortezomib	yes	D000069286		PTBP1	5725	Homo sapiens	9606	Bortezomib results in decreased expression of PTBP1 mRNA	decreases^expression	20977926
srrt	Bortezomib	yes	D000069286		SRRT	51593	Homo sapiens	9606	Bortezomib results in decreased expression of SRRT mRNA	decreases^expression	20977926
psmb5	Bortezomib	yes	D000069286		PSMB5	5693	Homo sapiens	9606	Bortezomib binds to PSMB5 protein	affects^binding	22216088
psmb5	Bortezomib	yes	D000069286		PSMB5	5693	Homo sapiens	9606	PSMB5 gene mutant form results in decreased susceptibility to Bortezomib	decreases^response to substance	22216088
psmb5	Bortezomib	yes	D000069286		PSMB5	5693	Homo sapiens	9606	PSMB5 protein affects the susceptibility to Bortezomib	affects^response to substance	22216088
rps18	Caffeine	yes	D002110	58-08-2	RPS18	6222	Homo sapiens	9606	Caffeine results in increased expression of RPS18 protein	increases^expression	31195006
rps6	Caffeine	yes	D002110	58-08-2	RPS6	6194	Homo sapiens	9606	Caffeine results in decreased expression of RPS6 protein modified form	decreases^expression	21081844
hnrnpa1	Caffeine	yes	D002110	58-08-2	HNRNPA1	3178	Homo sapiens	9606	Caffeine results in decreased expression of HNRNPA1 protein	decreases^expression	31195006
hnrnpf	Caffeine	yes	D002110	58-08-2	HNRNPF	3185	Homo sapiens	9606	Caffeine results in decreased expression of HNRNPF protein	decreases^expression	31195006
psme3	Caffeine	yes	D002110	58-08-2	PSME3	10197	Homo sapiens	9606	Caffeine results in decreased expression of PSME3 mRNA	decreases^expression	11793227
hnrnpa1	Calcitriol	yes	D002117	32222-06-3	HNRNPA1	3178	Homo sapiens	9606	Calcitriol results in decreased expression of HNRNPA1 mRNA	decreases^expression	21592394
hnrnpa1	Calcitriol	yes	D002117	32222-06-3	HNRNPA1	3178	Homo sapiens	9606	[Testosterone co-treated with Calcitriol] results in decreased expression of HNRNPA1 mRNA	affects^cotreatment|decreases^expression	21592394
sec61a1	Calcium	yes	D002118	7440-70-2	SEC61A1	29927	Homo sapiens	9606	DNAJB11 protein inhibits the reaction [SEC61A1 protein results in increased transport of Calcium]	decreases^reaction|increases^transport	26085089
sec61a1	Calcium	yes	D002118	7440-70-2	SEC61A1	29927	Homo sapiens	9606	DNAJC3 protein inhibits the reaction [SEC61A1 protein results in increased transport of Calcium]	decreases^reaction|increases^transport	26085089
sec61a1	Calcium	yes	D002118	7440-70-2	SEC61A1	29927	Homo sapiens	9606	[HSPA5 protein binds to SEC61A1 protein] which results in decreased transport of Calcium	affects^binding|decreases^transport	26085089
sec61a1	Calcium	yes	D002118	7440-70-2	SEC61A1	29927	Homo sapiens	9606	SEC61A1 protein results in increased transport of Calcium	increases^transport	26085089
sec61a1	Calcium	yes	D002118	7440-70-2	SEC61A1	29927	Homo sapiens	9606	[SEC61A1 protein results in increased transport of Calcium] which results in increased susceptibility to Thapsigargin	increases^response to substance|increases^transport	26085089
rps27	calfactant	yes	C117342		RPS27	6232	Homo sapiens	9606	[Nanotubes, Carbon co-treated with calfactant] results in increased expression of RPS27 protein	affects^cotreatment|increases^expression	23026733
rps27a	Cannabidiol	yes	D002185	13956-29-1	RPS27A	6233	Homo sapiens	9606	Cannabidiol results in decreased expression of RPS27A mRNA	decreases^expression	31801206
rps6	Cannabidiol	yes	D002185	13956-29-1	RPS6	6194	Homo sapiens	9606	[Cannabidiol co-treated with moringin] results in increased expression of RPS6 mRNA	affects^cotreatment|increases^expression	30096889
rps6	Cannabidiol	yes	D002185	13956-29-1	RPS6	6194	Homo sapiens	9606	Cannabidiol results in decreased phosphorylation of RPS6 protein	decreases^phosphorylation	28392768
hnrnpa1	Cannabidiol	yes	D002185	13956-29-1	HNRNPA1	3178	Homo sapiens	9606	[Cuprizone co-treated with Cannabidiol] results in decreased expression of HNRNPA1 protein	affects^cotreatment|decreases^expression	34122009
ilf2	Cannabidiol	yes	D002185	13956-29-1	ILF2	3608	Homo sapiens	9606	[Cuprizone co-treated with Cannabidiol] results in decreased expression of ILF2 protein	affects^cotreatment|decreases^expression	34122009
itgb1	Cannabidiol	yes	D002185	13956-29-1	ITGB1	3688	Homo sapiens	9606	[Cannabidiol co-treated with moringin] results in decreased expression of ITGB1 mRNA	affects^cotreatment|decreases^expression	30096889
itgb1	Cannabidiol	yes	D002185	13956-29-1	ITGB1	3688	Homo sapiens	9606	Cannabidiol results in increased expression of ITGB1 mRNA	increases^expression	27932991
itgb1	Cannabidiol	yes	D002185	13956-29-1	ITGB1	3688	Homo sapiens	9606	[Cuprizone co-treated with Cannabidiol] results in decreased expression of ITGB1 protein	affects^cotreatment|decreases^expression	34122009
psmb5	Cannabidiol	yes	D002185	13956-29-1	PSMB5	5693	Homo sapiens	9606	[Cuprizone co-treated with Cannabidiol] results in decreased expression of PSMB5 protein	affects^cotreatment|decreases^expression	34122009
rpl3	Carbamazepine	yes	D002220	298-46-4	RPL3	6122	Homo sapiens	9606	Carbamazepine affects the expression of RPL3 mRNA	affects^expression	25979313
sec61a1	Carbamazepine	yes	D002220	298-46-4	SEC61A1	29927	Homo sapiens	9606	Carbamazepine affects the expression of SEC61A1 mRNA	affects^expression	25979313
snrnp70	Carbamazepine	yes	D002220	298-46-4	SNRNP70	6625	Homo sapiens	9606	Carbamazepine affects the expression of SNRNP70 mRNA	affects^expression	25979313
hnrnpd	Carbamazepine	yes	D002220	298-46-4	HNRNPD	3184	Homo sapiens	9606	Carbamazepine affects the expression of HNRNPD mRNA	affects^expression	24752500
srrt	Carbamazepine	yes	D002220	298-46-4	SRRT	51593	Homo sapiens	9606	Carbamazepine affects the expression of SRRT mRNA	affects^expression	25979313
itgb1	Carbamazepine	yes	D002220	298-46-4	ITGB1	3688	Homo sapiens	9606	Carbamazepine affects the expression of ITGB1 mRNA	affects^expression	24752500
itgb1	Carmustine	yes	D002330	154-93-8	ITGB1	3688	Homo sapiens	9606	Carmustine results in decreased expression of ITGB1 protein	decreases^expression	18443378
hnrnpa1	Carvedilol	yes	D000077261	72956-09-3	HNRNPA1	3178	Homo sapiens	9606	Carvedilol promotes the reaction [ARRB1 protein binds to HNRNPA1 protein]	affects^binding|increases^reaction	24334028
rps6	Cholecalciferol	yes	D002762	67-97-0	RPS6	6194	Homo sapiens	9606	Cholecalciferol results in decreased phosphorylation of RPS6 protein	decreases^phosphorylation	23363784
itgb1	Cidofovir	yes	D000077404	113852-37-2	ITGB1	3688	Homo sapiens	9606	Cidofovir affects the expression of ITGB1 mRNA	affects^expression	25596134
rps18	Cisplatin	yes	D002945	15663-27-1	RPS18	6222	Homo sapiens	9606	RPS18 protein affects the susceptibility to Cisplatin	affects^response to substance	16217747
rpl31	Cisplatin	yes	D002945	15663-27-1	RPL31	6160	Homo sapiens	9606	[Cisplatin co-treated with jinfukang] results in increased expression of RPL31 mRNA	affects^cotreatment|increases^expression	27392435
rpsa	Cisplatin	yes	D002945	15663-27-1	RPSA	3921	Homo sapiens	9606	Cisplatin results in increased expression of RPSA mRNA	increases^expression	27594783
rpl3	Cisplatin	yes	D002945	15663-27-1	RPL3	6122	Homo sapiens	9606	[Cisplatin co-treated with jinfukang] results in increased expression of RPL3 mRNA	affects^cotreatment|increases^expression	27392435
rps6	Cisplatin	yes	D002945	15663-27-1	RPS6	6194	Homo sapiens	9606	Cisplatin promotes the reaction [temsirolimus inhibits the reaction [MTOR protein results in increased phosphorylation of RPS6 protein]]	decreases^reaction|increases^phosphorylation|increases^reaction	21358348
rps6	Cisplatin	yes	D002945	15663-27-1	RPS6	6194	Homo sapiens	9606	Cisplatin results in decreased expression of RPS6 mRNA	decreases^expression	27594783
rpl34	Cisplatin	yes	D002945	15663-27-1	RPL34	6164	Homo sapiens	9606	Cisplatin results in increased expression of RPL34 mRNA	increases^expression	27392435
rps27	Cisplatin	yes	D002945	15663-27-1	RPS27	6232	Homo sapiens	9606	Cisplatin results in increased expression of RPS27 mRNA	increases^expression	27392435
rpl12	Cisplatin	yes	D002945	15663-27-1	RPL12	6136	Homo sapiens	9606	[Cisplatin co-treated with jinfukang] results in increased expression of RPL12 mRNA	affects^cotreatment|increases^expression	27392435
sec61a1	Cisplatin	yes	D002945	15663-27-1	SEC61A1	29927	Homo sapiens	9606	Cisplatin results in decreased expression of SEC61A1 mRNA	decreases^expression	27594783
sec61a1	Cisplatin	yes	D002945	15663-27-1	SEC61A1	29927	Homo sapiens	9606	Cisplatin results in increased expression of SEC61A1 mRNA	increases^expression	27392435
srp9	Cisplatin	yes	D002945	15663-27-1	SRP9	6726	Homo sapiens	9606	Cisplatin results in decreased expression of SRP9 mRNA	decreases^expression	27392435
eif5a	Cisplatin	yes	D002945	15663-27-1	EIF5A	1984	Homo sapiens	9606	Cisplatin promotes the reaction [jinfukang results in decreased expression of EIF5A mRNA]	decreases^expression|increases^reaction	27392435
eif5a	Cisplatin	yes	D002945	15663-27-1	EIF5A	1984	Homo sapiens	9606	jinfukang promotes the reaction [Cisplatin results in decreased expression of EIF5A mRNA]	decreases^expression|increases^reaction	27392435
hnrnpa1	Cisplatin	yes	D002945	15663-27-1	HNRNPA1	3178	Homo sapiens	9606	Cisplatin results in increased expression of HNRNPA1 protein	increases^expression	16803524
ptbp1	Cisplatin	yes	D002945	15663-27-1	PTBP1	5725	Homo sapiens	9606	Cisplatin results in decreased expression of PTBP1 mRNA	decreases^expression	27594783
srsf3	Cisplatin	yes	D002945	15663-27-1	SRSF3	6428	Homo sapiens	9606	Cisplatin affects the reaction [Piroxicam results in decreased expression of SRSF3 mRNA]	affects^reaction|decreases^expression	21858171
snrnp70	Cisplatin	yes	D002945	15663-27-1	SNRNP70	6625	Homo sapiens	9606	Cisplatin results in decreased expression of SNRNP70 mRNA	decreases^expression	27392435
hnrnpd	Cisplatin	yes	D002945	15663-27-1	HNRNPD	3184	Homo sapiens	9606	Cisplatin affects the reaction [Piroxicam results in decreased expression of HNRNPD mRNA]	affects^reaction|decreases^expression	21858171
hnrnpd	Cisplatin	yes	D002945	15663-27-1	HNRNPD	3184	Homo sapiens	9606	Cisplatin results in decreased expression of HNRNPD mRNA	decreases^expression	27392435
psme3	Cisplatin	yes	D002945	15663-27-1	PSME3	10197	Homo sapiens	9606	Cisplatin results in decreased expression of PSME3 mRNA	decreases^expression	27594783
itgb1	Cisplatin	yes	D002945	15663-27-1	ITGB1	3688	Homo sapiens	9606	Cisplatin results in increased expression of ITGB1 mRNA	increases^expression	25596134|27594783
itgb1	Cisplatin	yes	D002945	15663-27-1	ITGB1	3688	Homo sapiens	9606	ITGB1 protein affects the susceptibility to Cisplatin	affects^response to substance	21720550
itgb1	Cisplatin	yes	D002945	15663-27-1	ITGB1	3688	Homo sapiens	9606	[ITGB1 protein results in increased activity of EGFR protein] which results in decreased susceptibility to Cisplatin	decreases^response to substance|increases^activity	21478906
hnrnpd	Clozapine	yes	D003024	5786-21-0	HNRNPD	3184	Homo sapiens	9606	Clozapine results in decreased expression of HNRNPD protein	decreases^expression	34122009
psmb5	Clozapine	yes	D003024	5786-21-0	PSMB5	5693	Homo sapiens	9606	[Cuprizone co-treated with Clozapine] results in increased expression of PSMB5 protein	affects^cotreatment|increases^expression	34122009
rps6	cobimetinib	yes	C574276		RPS6	6194	Homo sapiens	9606	cobimetinib promotes the reaction [2-(1H-indazol-4-yl)-6-(4-methanesulfonylpiperazin-1-ylmethyl)-4-morpholin-4-ylthieno(3,2-d)pyrimidine results in decreased phosphorylation of RPS6 protein]	decreases^phosphorylation|increases^reaction	22084396
rpsa	Copper	yes	D003300	7440-50-8	RPSA	3921	Homo sapiens	9606	RPSA protein binds to Copper	affects^binding	15359738
hnrnpm	Copper	yes	D003300	7440-50-8	HNRNPM	4670	Homo sapiens	9606	[NSC 689534 binds to Copper] which results in decreased expression of HNRNPM mRNA	affects^binding|decreases^expression	20971185
ptbp1	Copper	yes	D003300	7440-50-8	PTBP1	5725	Homo sapiens	9606	[NSC 689534 binds to Copper] which results in decreased expression of PTBP1 mRNA	affects^binding|decreases^expression	20971185
hnrnpd	Copper	yes	D003300	7440-50-8	HNRNPD	3184	Homo sapiens	9606	[NSC 689534 binds to Copper] which results in decreased expression of HNRNPD mRNA	affects^binding|decreases^expression	20971185
srrt	Copper	yes	D003300	7440-50-8	SRRT	51593	Homo sapiens	9606	[Chelating Agents binds to Copper] which results in decreased expression of SRRT mRNA	affects^binding|decreases^expression	31162603
itgb1	Copper	yes	D003300	7440-50-8	ITGB1	3688	Homo sapiens	9606	[Disulfiram binds to Copper] which results in increased expression of ITGB1 mRNA	affects^binding|increases^expression	24690739
rps6	Crizotinib	yes	D000077547		RPS6	6194	Homo sapiens	9606	Crizotinib results in decreased phosphorylation of RPS6 protein	decreases^phosphorylation	22034911
rpl8	Cyclosporine	yes	D016572	59865-13-3	RPL8	6132	Homo sapiens	9606	Cyclosporine results in increased expression of RPL8 mRNA	increases^expression	20106945
rpl14	Cyclosporine	yes	D016572	59865-13-3	RPL14	9045	Homo sapiens	9606	Cyclosporine results in increased expression of RPL14 mRNA	increases^expression	20106945
rps6	Cyclosporine	yes	D016572	59865-13-3	RPS6	6194	Homo sapiens	9606	Cyclosporine results in increased expression of RPS6 mRNA	increases^expression	20106945
sec61a1	Cyclosporine	yes	D016572	59865-13-3	SEC61A1	29927	Homo sapiens	9606	Cyclosporine results in increased expression of SEC61A1 mRNA	increases^expression	20106945|21632981|25562108|27989131
srp9	Cyclosporine	yes	D016572	59865-13-3	SRP9	6726	Homo sapiens	9606	Cyclosporine results in decreased expression of SRP9 mRNA	decreases^expression	25562108
hnrnpm	Cyclosporine	yes	D016572	59865-13-3	HNRNPM	4670	Homo sapiens	9606	Cyclosporine results in decreased expression of HNRNPM mRNA	decreases^expression	25562108
hnrnpf	Cyclosporine	yes	D016572	59865-13-3	HNRNPF	3185	Homo sapiens	9606	Cyclosporine results in decreased expression of HNRNPF mRNA	decreases^expression	20106945
srsf3	Cyclosporine	yes	D016572	59865-13-3	SRSF3	6428	Homo sapiens	9606	Cyclosporine results in decreased expression of SRSF3 mRNA	decreases^expression	22147139|25562108
ilf2	Cyclosporine	yes	D016572	59865-13-3	ILF2	3608	Homo sapiens	9606	Cyclosporine results in increased expression of ILF2 mRNA	increases^expression	20106945
hnrnpd	Cyclosporine	yes	D016572	59865-13-3	HNRNPD	3184	Homo sapiens	9606	Cyclosporine results in decreased expression of HNRNPD mRNA	decreases^expression	25562108
itgb1	Cyclosporine	yes	D016572	59865-13-3	ITGB1	3688	Homo sapiens	9606	Cyclosporine results in decreased expression of ITGB1 mRNA	decreases^expression	25596134
rpl34	Dactinomycin	yes	D003609	50-76-0	RPL34	6164	Homo sapiens	9606	Dactinomycin results in increased expression of RPL34 mRNA	increases^expression	21527772
rps6	Dasatinib	yes	D000069439		RPS6	6194	Homo sapiens	9606	Dasatinib results in decreased phosphorylation of RPS6 protein	decreases^phosphorylation	17962511|20629079
hnrnpd	Daunorubicin	yes	D003630	20830-81-3	HNRNPD	3184	Homo sapiens	9606	HNRNPD affects the susceptibility to Daunorubicin	affects^response to substance	18451141
rpsa	Decitabine	yes	D000077209	2353-33-5	RPSA	3921	Homo sapiens	9606	Decitabine results in decreased expression of RPSA mRNA	decreases^expression	19363521
rpsa	Decitabine	yes	D000077209	2353-33-5	RPSA	3921	Homo sapiens	9606	TP53 protein affects the reaction [Decitabine results in decreased expression of RPSA mRNA]	affects^reaction|decreases^expression	19363521
hnrnpf	Decitabine	yes	D000077209	2353-33-5	HNRNPF	3185	Homo sapiens	9606	Decitabine results in increased expression of HNRNPF mRNA	increases^expression	17908484
snrnp70	Decitabine	yes	D000077209	2353-33-5	SNRNP70	6625	Homo sapiens	9606	Decitabine results in increased expression of SNRNP70 mRNA	increases^expression	17908484
rps18	Dexamethasone	yes	D003907	50-02-2	RPS18	6222	Homo sapiens	9606	[INS protein co-treated with Dexamethasone co-treated with 1-Methyl-3-isobutylxanthine co-treated with Indomethacin co-treated with bis(4-hydroxyphenyl)sulfone] results in decreased expression of RPS18 mRNA	affects^cotreatment|decreases^expression	28628672
rps18	Dexamethasone	yes	D003907	50-02-2	RPS18	6222	Homo sapiens	9606	[INS protein co-treated with Dexamethasone co-treated with 1-Methyl-3-isobutylxanthine co-treated with Indomethacin co-treated with bisphenol A] results in decreased expression of RPS18 mRNA	affects^cotreatment|decreases^expression	28628672
rps18	Dexamethasone	yes	D003907	50-02-2	RPS18	6222	Homo sapiens	9606	[INS protein co-treated with Dexamethasone co-treated with 1-Methyl-3-isobutylxanthine co-treated with Indomethacin co-treated with bisphenol F] results in decreased expression of RPS18 mRNA	affects^cotreatment|decreases^expression	28628672
rpsa	Dexamethasone	yes	D003907	50-02-2	RPSA	3921	Homo sapiens	9606	[INS protein co-treated with Dexamethasone co-treated with 1-Methyl-3-isobutylxanthine co-treated with Indomethacin co-treated with bis(4-hydroxyphenyl)sulfone] results in decreased expression of RPSA mRNA	affects^cotreatment|decreases^expression	28628672
rpsa	Dexamethasone	yes	D003907	50-02-2	RPSA	3921	Homo sapiens	9606	[INS protein co-treated with Dexamethasone co-treated with 1-Methyl-3-isobutylxanthine co-treated with Indomethacin co-treated with bisphenol A] results in decreased expression of RPSA mRNA	affects^cotreatment|decreases^expression	28628672
rps6	Dexamethasone	yes	D003907	50-02-2	RPS6	6194	Homo sapiens	9606	[INS protein co-treated with Dexamethasone co-treated with 1-Methyl-3-isobutylxanthine co-treated with Indomethacin co-treated with bis(4-hydroxyphenyl)sulfone] results in decreased expression of RPS6 mRNA	affects^cotreatment|decreases^expression	28628672
rps6	Dexamethasone	yes	D003907	50-02-2	RPS6	6194	Homo sapiens	9606	[INS protein co-treated with Dexamethasone co-treated with 1-Methyl-3-isobutylxanthine co-treated with Indomethacin co-treated with bisphenol A] results in decreased expression of RPS6 mRNA	affects^cotreatment|decreases^expression	28628672
rps6	Dexamethasone	yes	D003907	50-02-2	RPS6	6194	Homo sapiens	9606	[INS protein co-treated with Dexamethasone co-treated with 1-Methyl-3-isobutylxanthine co-treated with Indomethacin co-treated with bisphenol F] results in decreased expression of RPS6 mRNA	affects^cotreatment|decreases^expression	28628672
rps27	Dexamethasone	yes	D003907	50-02-2	RPS27	6232	Homo sapiens	9606	[INS protein co-treated with Dexamethasone co-treated with 1-Methyl-3-isobutylxanthine co-treated with Indomethacin co-treated with bis(4-hydroxyphenyl)sulfone] results in decreased expression of RPS27 mRNA	affects^cotreatment|decreases^expression	28628672
rps27	Dexamethasone	yes	D003907	50-02-2	RPS27	6232	Homo sapiens	9606	[INS protein co-treated with Dexamethasone co-treated with 1-Methyl-3-isobutylxanthine co-treated with Indomethacin co-treated with bisphenol A] results in decreased expression of RPS27 mRNA	affects^cotreatment|decreases^expression	28628672
rps27	Dexamethasone	yes	D003907	50-02-2	RPS27	6232	Homo sapiens	9606	[INS protein co-treated with Dexamethasone co-treated with 1-Methyl-3-isobutylxanthine co-treated with Indomethacin co-treated with bisphenol F] results in decreased expression of RPS27 mRNA	affects^cotreatment|decreases^expression	28628672
srp9	Dexamethasone	yes	D003907	50-02-2	SRP9	6726	Homo sapiens	9606	[INS protein co-treated with Dexamethasone co-treated with 1-Methyl-3-isobutylxanthine co-treated with Indomethacin co-treated with bisphenol F] results in decreased expression of SRP9 mRNA	affects^cotreatment|decreases^expression	28628672
nono	Dexamethasone	yes	D003907	50-02-2	NONO	4841	Homo sapiens	9606	[INS protein co-treated with Dexamethasone co-treated with 1-Methyl-3-isobutylxanthine co-treated with Indomethacin co-treated with bisphenol F] results in increased expression of NONO mRNA	affects^cotreatment|increases^expression	28628672
hnrnpd	Diclofenac	yes	D004008	15307-86-5	HNRNPD	3184	Homo sapiens	9606	Diclofenac affects the expression of HNRNPD mRNA	affects^expression	24752500
itgb1	Diclofenac	yes	D004008	15307-86-5	ITGB1	3688	Homo sapiens	9606	Diclofenac affects the expression of ITGB1 mRNA	affects^expression	24752500
rps6	Dinoprostone	yes	D015232	363-24-6	RPS6	6194	Homo sapiens	9606	[Dinoprostone binds to and results in increased activity of PTGER1 protein] which results in increased phosphorylation of RPS6 protein	affects^binding|increases^activity|increases^phosphorylation	20335389
rps6	Dinoprostone	yes	D015232	363-24-6	RPS6	6194	Homo sapiens	9606	Pertussis Toxin inhibits the reaction [[Dinoprostone binds to and results in increased activity of PTGER1 protein] which results in increased phosphorylation of RPS6 protein]	affects^binding|decreases^reaction|increases^activity|increases^phosphorylation	20335389
rps6	Dinoprostone	yes	D015232	363-24-6	RPS6	6194	Homo sapiens	9606	Wortmannin inhibits the reaction [[Dinoprostone binds to and results in increased activity of PTGER1 protein] which results in increased phosphorylation of RPS6 protein]	affects^binding|decreases^reaction|increases^activity|increases^phosphorylation	20335389
itgb1	Disulfiram	yes	D004221	97-77-8	ITGB1	3688	Homo sapiens	9606	[Disulfiram binds to Copper] which results in increased expression of ITGB1 mRNA	affects^binding|increases^expression	24690739
rpsa	Dopamine	yes	D004298	51-61-6	RPSA	3921	Homo sapiens	9606	Dopamine results in increased expression of RPSA protein	increases^expression	24675778
rpl3	Doxorubicin	yes	D004317	23214-92-8	RPL3	6122	Homo sapiens	9606	Doxorubicin affects the expression of RPL3 protein	affects^expression	29385562
rpl9	Doxorubicin	yes	D004317	23214-92-8	RPL9	6133	Homo sapiens	9606	Doxorubicin affects the expression of RPL9 protein	affects^expression	29385562
rpl8	Doxorubicin	yes	D004317	23214-92-8	RPL8	6132	Homo sapiens	9606	Doxorubicin affects the expression of RPL8 protein	affects^expression	29385562
rpl34	Doxorubicin	yes	D004317	23214-92-8	RPL34	6164	Homo sapiens	9606	Doxorubicin affects the expression of RPL34 protein	affects^expression	29385562
rpl12	Doxorubicin	yes	D004317	23214-92-8	RPL12	6136	Homo sapiens	9606	Doxorubicin affects the expression of RPL12 protein	affects^expression	29385562
sec61a1	Doxorubicin	yes	D004317	23214-92-8	SEC61A1	29927	Homo sapiens	9606	Doxorubicin results in decreased expression of SEC61A1 mRNA	decreases^expression	29803840
srp9	Doxorubicin	yes	D004317	23214-92-8	SRP9	6726	Homo sapiens	9606	Doxorubicin affects the expression of SRP9 protein	affects^expression	29385562
eif5a	Doxorubicin	yes	D004317	23214-92-8	EIF5A	1984	Homo sapiens	9606	Doxorubicin results in increased expression of EIF5A mRNA	increases^expression	29803840
hnrnpm	Doxorubicin	yes	D004317	23214-92-8	HNRNPM	4670	Homo sapiens	9606	HNRNPM protein affects the susceptibility to Doxorubicin	affects^response to substance	16928833
hnrnpa1	Doxorubicin	yes	D004317	23214-92-8	HNRNPA1	3178	Homo sapiens	9606	Doxorubicin affects the expression of HNRNPA1 protein	affects^expression	29385562
hnrnpa1	Doxorubicin	yes	D004317	23214-92-8	HNRNPA1	3178	Homo sapiens	9606	Doxorubicin results in increased expression of HNRNPA1 mRNA	increases^expression	29803840
hnrnpf	Doxorubicin	yes	D004317	23214-92-8	HNRNPF	3185	Homo sapiens	9606	Doxorubicin affects the expression of HNRNPF protein	affects^expression	29385562
hnrnpf	Doxorubicin	yes	D004317	23214-92-8	HNRNPF	3185	Homo sapiens	9606	Doxorubicin results in increased expression of HNRNPF mRNA	increases^expression	29803840
hnrnpd	Doxorubicin	yes	D004317	23214-92-8	HNRNPD	3184	Homo sapiens	9606	HNRNPD protein results in decreased susceptibility to Doxorubicin	decreases^response to substance	24675091
nono	Doxorubicin	yes	D004317	23214-92-8	NONO	4841	Homo sapiens	9606	Doxorubicin results in decreased expression of NONO mRNA	decreases^expression	29803840
nono	Doxorubicin	yes	D004317	23214-92-8	NONO	4841	Homo sapiens	9606	NONO protein results in decreased susceptibility to Doxorubicin	decreases^response to substance	24675091
itgb1	Doxorubicin	yes	D004317	23214-92-8	ITGB1	3688	Homo sapiens	9606	Doxorubicin results in increased expression of ITGB1 mRNA	increases^expression	29803840
psmb5	Doxorubicin	yes	D004317	23214-92-8	PSMB5	5693	Homo sapiens	9606	Doxorubicin results in increased expression of PSMB5 mRNA	increases^expression	29803840
rpl3	Dronabinol	yes	D013759		RPL3	6122	Homo sapiens	9606	Dronabinol results in decreased expression of RPL3 mRNA	decreases^expression	29691375
rps9	Dronabinol	yes	D013759		RPS9	6203	Homo sapiens	9606	Dronabinol results in decreased expression of RPS9 mRNA	decreases^expression	15454482
sec61a1	Dronabinol	yes	D013759		SEC61A1	29927	Homo sapiens	9606	Dronabinol results in increased expression of SEC61A1 mRNA	increases^expression	18454173
hnrnpa1	Dronabinol	yes	D013759		HNRNPA1	3178	Homo sapiens	9606	Dronabinol results in increased expression of HNRNPA1 mRNA	increases^expression	29691375
hnrnpf	Dronabinol	yes	D013759		HNRNPF	3185	Homo sapiens	9606	Dronabinol results in increased expression of HNRNPF mRNA	increases^expression	18163980
hnrnpf	Dronabinol	yes	D013759		HNRNPF	3185	Homo sapiens	9606	Dronabinol results in increased expression of HNRNPF protein	increases^expression	18163980
srsf3	Dronabinol	yes	D013759		SRSF3	6428	Homo sapiens	9606	Dronabinol results in decreased expression of SRSF3 mRNA	decreases^expression	18454173
psme3	Dronabinol	yes	D013759		PSME3	10197	Homo sapiens	9606	Dronabinol results in increased expression of PSME3 mRNA	increases^expression	29691375
rps27a	enzalutamide	yes	C540278		RPS27A	6233	Homo sapiens	9606	enzalutamide affects the expression of RPS27A mRNA	affects^expression	30940724
rps6	Erlotinib Hydrochloride	yes	D000069347		RPS6	6194	Homo sapiens	9606	Erlotinib Hydrochloride results in decreased expression of RPS6 protein modified form	decreases^expression	23125191
rps6	Erlotinib Hydrochloride	yes	D000069347		RPS6	6194	Homo sapiens	9606	Erlotinib Hydrochloride results in decreased phosphorylation of RPS6 protein	decreases^phosphorylation	23440206
rps6	Erlotinib Hydrochloride	yes	D000069347		RPS6	6194	Homo sapiens	9606	MSMO1 protein inhibits the reaction [Erlotinib Hydrochloride results in decreased expression of RPS6 protein modified form]	decreases^expression|decreases^reaction	23125191
rps27a	Estradiol	yes	D004958	50-28-2	RPS27A	6233	Homo sapiens	9606	Estradiol results in decreased expression of RPS27A mRNA	decreases^expression	23019147
rpl31	Estradiol	yes	D004958	50-28-2	RPL31	6160	Homo sapiens	9606	3,3'-diindolylmethane inhibits the reaction [Estradiol results in increased expression of RPL31 mRNA]	decreases^reaction|increases^expression	11179685
rpl31	Estradiol	yes	D004958	50-28-2	RPL31	6160	Homo sapiens	9606	Estradiol results in increased expression of RPL31 mRNA	increases^expression	11179685
rpl31	Estradiol	yes	D004958	50-28-2	RPL31	6160	Homo sapiens	9606	Tetrachlorodibenzodioxin inhibits the reaction [Estradiol results in increased expression of RPL31 mRNA]	decreases^reaction|increases^expression	11179685
rpsa	Estradiol	yes	D004958	50-28-2	RPSA	3921	Homo sapiens	9606	[Estradiol co-treated with Bucladesine co-treated with Medroxyprogesterone Acetate] results in decreased expression of RPSA mRNA	affects^cotreatment|decreases^expression	20823114
rpl10	Estradiol	yes	D004958	50-28-2	RPL10	6134	Homo sapiens	9606	3,3'-diindolylmethane inhibits the reaction [Estradiol results in increased expression of RPL10 mRNA]	decreases^reaction|increases^expression	11179685
rpl10	Estradiol	yes	D004958	50-28-2	RPL10	6134	Homo sapiens	9606	3,3'-diindolylmethane promotes the reaction [Estradiol results in increased expression of RPL10 mRNA]	increases^expression|increases^reaction	11179685
rpl10	Estradiol	yes	D004958	50-28-2	RPL10	6134	Homo sapiens	9606	Estradiol results in increased expression of RPL10 mRNA	increases^expression	11179685
rpl10	Estradiol	yes	D004958	50-28-2	RPL10	6134	Homo sapiens	9606	Tetrachlorodibenzodioxin inhibits the reaction [Estradiol results in increased expression of RPL10 mRNA]	decreases^reaction|increases^expression	11179685
rps9	Estradiol	yes	D004958	50-28-2	RPS9	6203	Homo sapiens	9606	Estradiol results in decreased expression of RPS9 mRNA	decreases^expression	23019147
rps6	Estradiol	yes	D004958	50-28-2	RPS6	6194	Homo sapiens	9606	3,3'-diindolylmethane promotes the reaction [Estradiol results in increased expression of RPS6 mRNA]	increases^expression|increases^reaction	11179685
rps6	Estradiol	yes	D004958	50-28-2	RPS6	6194	Homo sapiens	9606	4-(6-bromo-1,3-benzodioxol-5-yl)-3a,4,5,9b-3H-cyclopenta(c)quinoline inhibits the reaction [Estradiol results in increased phosphorylation of RPS6 protein]	decreases^reaction|increases^phosphorylation	30641053
rps6	Estradiol	yes	D004958	50-28-2	RPS6	6194	Homo sapiens	9606	Estradiol results in increased expression of RPS6 mRNA	increases^expression	11179685
rps6	Estradiol	yes	D004958	50-28-2	RPS6	6194	Homo sapiens	9606	Estradiol results in increased phosphorylation of RPS6 protein	increases^phosphorylation	16033851|30641053
rps6	Estradiol	yes	D004958	50-28-2	RPS6	6194	Homo sapiens	9606	Everolimus inhibits the reaction [Estradiol results in increased phosphorylation of RPS6 protein]	decreases^reaction|increases^phosphorylation	16033851
rps6	Estradiol	yes	D004958	50-28-2	RPS6	6194	Homo sapiens	9606	Tetrachlorodibenzodioxin promotes the reaction [Estradiol results in increased expression of RPS6 mRNA]	increases^expression|increases^reaction	11179685
rpl34	Estradiol	yes	D004958	50-28-2	RPL34	6164	Homo sapiens	9606	Estradiol results in decreased expression of RPL34 mRNA	decreases^expression	23019147
rps27	Estradiol	yes	D004958	50-28-2	RPS27	6232	Homo sapiens	9606	Estradiol results in decreased expression of RPS27 mRNA	decreases^expression	23019147
sec61a1	Estradiol	yes	D004958	50-28-2	SEC61A1	29927	Homo sapiens	9606	Estradiol results in increased expression of SEC61A1 mRNA	increases^expression	19167446
eif3f	Estradiol	yes	D004958	50-28-2	EIF3F	8665	Homo sapiens	9606	Estradiol affects the expression of EIF3F mRNA	affects^expression	22574217
eif5a	Estradiol	yes	D004958	50-28-2	EIF5A	1984	Homo sapiens	9606	ESR1 protein affects the reaction [Estradiol results in decreased expression of EIF5A mRNA]	affects^reaction|decreases^expression	15223131
eif5a	Estradiol	yes	D004958	50-28-2	EIF5A	1984	Homo sapiens	9606	Estradiol results in decreased expression of EIF5A mRNA	decreases^expression	15223131
eif5a	Estradiol	yes	D004958	50-28-2	EIF5A	1984	Homo sapiens	9606	Estradiol results in increased expression of EIF5A mRNA	increases^expression	25321415
ptbp1	Estradiol	yes	D004958	50-28-2	PTBP1	5725	Homo sapiens	9606	Estradiol results in increased expression of PTBP1 mRNA	increases^expression	19167446
ilf2	Estradiol	yes	D004958	50-28-2	ILF2	3608	Homo sapiens	9606	Estradiol results in increased expression of ILF2 mRNA	increases^expression	16474171
srrt	Estradiol	yes	D004958	50-28-2	SRRT	51593	Homo sapiens	9606	Estradiol results in increased expression of SRRT mRNA	increases^expression	19167446
psme3	Estradiol	yes	D004958	50-28-2	PSME3	10197	Homo sapiens	9606	Estradiol promotes the reaction [PSME3 protein binds to ESR1 protein]	affects^binding|increases^reaction	27156127
psme3	Estradiol	yes	D004958	50-28-2	PSME3	10197	Homo sapiens	9606	Estradiol results in increased expression of PSME3 mRNA	increases^expression	31614463
itgb1	Estradiol	yes	D004958	50-28-2	ITGB1	3688	Homo sapiens	9606	[Estradiol co-treated with Bucladesine co-treated with Medroxyprogesterone Acetate] results in decreased expression of ITGB1 mRNA	affects^cotreatment|decreases^expression	20823114
itgb1	Estradiol	yes	D004958	50-28-2	ITGB1	3688	Homo sapiens	9606	[Estradiol co-treated with TGFB1 protein] results in increased expression of ITGB1 mRNA	affects^cotreatment|increases^expression	30165855
itgb1	Estradiol	yes	D004958	50-28-2	ITGB1	3688	Homo sapiens	9606	Estradiol results in increased expression of ITGB1 protein	increases^expression	16912569
itgb1	Etodolac	yes	D017308	41340-25-4	ITGB1	3688	Homo sapiens	9606	Etodolac results in decreased expression of [ITGA4 protein binds to ITGB1 protein]	affects^binding|decreases^expression	16046235
rps6	Everolimus	yes	D000068338		RPS6	6194	Homo sapiens	9606	Everolimus inhibits the reaction [Estradiol results in increased phosphorylation of RPS6 protein]	decreases^reaction|increases^phosphorylation	16033851
rps6	Everolimus	yes	D000068338		RPS6	6194	Homo sapiens	9606	Everolimus results in decreased phosphorylation of RPS6 protein	decreases^phosphorylation	16033851|21372221|22885370|23151917|23300809|24386346|32397857
rps6	Everolimus	yes	D000068338		RPS6	6194	Homo sapiens	9606	[Letrozole co-treated with Everolimus] results in decreased phosphorylation of RPS6 protein	affects^cotreatment|decreases^phosphorylation	16033851
rpl3	Fluorouracil	yes	D005472	51-21-8	RPL3	6122	Homo sapiens	9606	Fluorouracil results in decreased expression of RPL3 protein	decreases^expression	15585135|16803524
srp9	Fluorouracil	yes	D005472	51-21-8	SRP9	6726	Homo sapiens	9606	TP53 protein affects the reaction [Fluorouracil results in decreased expression of SRP9 mRNA]	affects^reaction|decreases^expression	15016801
hnrnpa1	Fluorouracil	yes	D005472	51-21-8	HNRNPA1	3178	Homo sapiens	9606	Fluorouracil results in decreased expression of HNRNPA1 mRNA	decreases^expression	16101138
hnrnpa1	Fluorouracil	yes	D005472	51-21-8	HNRNPA1	3178	Homo sapiens	9606	TP53 protein affects the reaction [Fluorouracil results in decreased expression of HNRNPA1 mRNA]	affects^reaction|decreases^expression	15016801
hnrnpf	Fluorouracil	yes	D005472	51-21-8	HNRNPF	3185	Homo sapiens	9606	TP53 protein affects the reaction [Fluorouracil results in decreased expression of HNRNPF mRNA]	affects^reaction|decreases^expression	15016801
rpl8	Folic Acid	yes	D005492	59-30-3	RPL8	6132	Homo sapiens	9606	Folic Acid affects the expression of RPL8 mRNA	affects^expression	27293554
psme3	Folic Acid	yes	D005492	59-30-3	PSME3	10197	Homo sapiens	9606	Folic Acid results in decreased expression of PSME3 mRNA	decreases^expression	21867686
itgb1	Folic Acid	yes	D005492	59-30-3	ITGB1	3688	Homo sapiens	9606	Folic Acid affects the expression of ITGB1 mRNA	affects^expression	16361273
rpl8	Fulvestrant	yes	D000077267	129453-61-8	RPL8	6132	Homo sapiens	9606	[bisphenol A co-treated with Fulvestrant] results in increased methylation of RPL8 gene	affects^cotreatment|increases^methylation	31601247
rpl34	Fulvestrant	yes	D000077267	129453-61-8	RPL34	6164	Homo sapiens	9606	[bisphenol A co-treated with Fulvestrant] results in increased methylation of RPL34 gene	affects^cotreatment|increases^methylation	31601247
eif3f	Fulvestrant	yes	D000077267	129453-61-8	EIF3F	8665	Homo sapiens	9606	[bisphenol A co-treated with Fulvestrant] results in increased methylation of EIF3F gene	affects^cotreatment|increases^methylation	31601247
itgb1	Fulvestrant	yes	D000077267	129453-61-8	ITGB1	3688	Homo sapiens	9606	Fulvestrant inhibits the reaction [bisphenol A results in increased expression of ITGB1 protein]	decreases^reaction|increases^expression	25534675
itgb1	Fulvestrant	yes	D000077267	129453-61-8	ITGB1	3688	Homo sapiens	9606	Fulvestrant promotes the reaction [bisphenol A results in increased expression of ITGB1 protein]	increases^expression|increases^reaction	30611077
itgb1	Fulvestrant	yes	D000077267	129453-61-8	ITGB1	3688	Homo sapiens	9606	Fulvestrant results in increased expression of ITGB1 mRNA	increases^expression	12154049
itgb1	Gefitinib	yes	D000077156		ITGB1	3688	Homo sapiens	9606	[ITGB1 protein results in increased activity of EGFR protein] which results in decreased susceptibility to Gefitinib	decreases^response to substance|increases^activity	21478906
rps27a	Haloperidol	yes	D006220	52-86-8	RPS27A	6233	Homo sapiens	9606	[Cuprizone co-treated with Haloperidol] results in increased expression of RPS27A protein	affects^cotreatment|increases^expression	34122009
rpl8	Haloperidol	yes	D006220	52-86-8	RPL8	6132	Homo sapiens	9606	[Cuprizone co-treated with Haloperidol] results in increased expression of RPL8 protein	affects^cotreatment|increases^expression	34122009
rps9	Haloperidol	yes	D006220	52-86-8	RPS9	6203	Homo sapiens	9606	[Cuprizone co-treated with Haloperidol] results in increased expression of RPS9 protein	affects^cotreatment|increases^expression	34122009
rps27	Haloperidol	yes	D006220	52-86-8	RPS27	6232	Homo sapiens	9606	Haloperidol results in increased expression of RPS27 protein	increases^expression	34122009
sec61a1	Haloperidol	yes	D006220	52-86-8	SEC61A1	29927	Homo sapiens	9606	[Cuprizone co-treated with Haloperidol] results in increased expression of SEC61A1 protein	affects^cotreatment|increases^expression	34122009
eif5a	Haloperidol	yes	D006220	52-86-8	EIF5A	1984	Homo sapiens	9606	[Cuprizone co-treated with Haloperidol] results in increased expression of EIF5A protein	affects^cotreatment|increases^expression	34122009
psmb5	Heparin	yes	D006493	9005-49-6	PSMB5	5693	Homo sapiens	9606	Heparin analog results in decreased activity of PSMB5 protein	decreases^activity	26476401
psmb5	Heparin	yes	D006493	9005-49-6	PSMB5	5693	Homo sapiens	9606	Heparin analog results in decreased expression of PSMB5 mRNA	decreases^expression	26476401
rps27a	Hydralazine	yes	D006830	86-54-4	RPS27A	6233	Homo sapiens	9606	[Hydralazine co-treated with Valproic Acid] results in increased expression of RPS27A mRNA	affects^cotreatment|increases^expression	17183730
rpl31	Hydralazine	yes	D006830	86-54-4	RPL31	6160	Homo sapiens	9606	[Hydralazine co-treated with Valproic Acid] results in increased expression of RPL31 mRNA	affects^cotreatment|increases^expression	17183730
rps9	Hydralazine	yes	D006830	86-54-4	RPS9	6203	Homo sapiens	9606	[Hydralazine co-treated with Valproic Acid] results in increased expression of RPS9 mRNA	affects^cotreatment|increases^expression	17183730
rpl34	Hydralazine	yes	D006830	86-54-4	RPL34	6164	Homo sapiens	9606	[Hydralazine co-treated with Valproic Acid] results in increased expression of RPL34 mRNA	affects^cotreatment|increases^expression	17183730
rps27	Hydralazine	yes	D006830	86-54-4	RPS27	6232	Homo sapiens	9606	[Hydralazine co-treated with Valproic Acid] results in increased expression of RPS27 mRNA	affects^cotreatment|increases^expression	17183730
srp9	Hydralazine	yes	D006830	86-54-4	SRP9	6726	Homo sapiens	9606	[Hydralazine co-treated with Valproic Acid] results in increased expression of SRP9 mRNA	affects^cotreatment|increases^expression	17183730
snrnp70	Hydralazine	yes	D006830	86-54-4	SNRNP70	6625	Homo sapiens	9606	[Hydralazine co-treated with Valproic Acid] results in increased expression of SNRNP70 mRNA	affects^cotreatment|increases^expression	17183730
itgb1	hydroquinone	yes	C031927	123-31-9	ITGB1	3688	Homo sapiens	9606	hydroquinone results in decreased expression of ITGB1 mRNA	decreases^expression	19148301
itgb1	Ifosfamide	yes	D007069	3778-73-2	ITGB1	3688	Homo sapiens	9606	Ifosfamide affects the expression of ITGB1 mRNA	affects^expression	25596134
rps6	Imatinib Mesylate	yes	D000068877		RPS6	6194	Homo sapiens	9606	Imatinib Mesylate results in decreased phosphorylation of RPS6 protein	decreases^phosphorylation	35182693
rps6	Imatinib Mesylate	yes	D000068877		RPS6	6194	Homo sapiens	9606	[Mycophenolic Acid co-treated with Imatinib Mesylate] results in decreased phosphorylation of RPS6 protein	affects^cotreatment|decreases^phosphorylation	15604220
rps18	Indomethacin	yes	D007213	53-86-1	RPS18	6222	Homo sapiens	9606	[INS protein co-treated with Dexamethasone co-treated with 1-Methyl-3-isobutylxanthine co-treated with Indomethacin co-treated with bis(4-hydroxyphenyl)sulfone] results in decreased expression of RPS18 mRNA	affects^cotreatment|decreases^expression	28628672
rps18	Indomethacin	yes	D007213	53-86-1	RPS18	6222	Homo sapiens	9606	[INS protein co-treated with Dexamethasone co-treated with 1-Methyl-3-isobutylxanthine co-treated with Indomethacin co-treated with bisphenol A] results in decreased expression of RPS18 mRNA	affects^cotreatment|decreases^expression	28628672
rps18	Indomethacin	yes	D007213	53-86-1	RPS18	6222	Homo sapiens	9606	[INS protein co-treated with Dexamethasone co-treated with 1-Methyl-3-isobutylxanthine co-treated with Indomethacin co-treated with bisphenol F] results in decreased expression of RPS18 mRNA	affects^cotreatment|decreases^expression	28628672
rpsa	Indomethacin	yes	D007213	53-86-1	RPSA	3921	Homo sapiens	9606	[INS protein co-treated with Dexamethasone co-treated with 1-Methyl-3-isobutylxanthine co-treated with Indomethacin co-treated with bis(4-hydroxyphenyl)sulfone] results in decreased expression of RPSA mRNA	affects^cotreatment|decreases^expression	28628672
rpsa	Indomethacin	yes	D007213	53-86-1	RPSA	3921	Homo sapiens	9606	[INS protein co-treated with Dexamethasone co-treated with 1-Methyl-3-isobutylxanthine co-treated with Indomethacin co-treated with bisphenol A] results in decreased expression of RPSA mRNA	affects^cotreatment|decreases^expression	28628672
rps6	Indomethacin	yes	D007213	53-86-1	RPS6	6194	Homo sapiens	9606	[INS protein co-treated with Dexamethasone co-treated with 1-Methyl-3-isobutylxanthine co-treated with Indomethacin co-treated with bis(4-hydroxyphenyl)sulfone] results in decreased expression of RPS6 mRNA	affects^cotreatment|decreases^expression	28628672
rps6	Indomethacin	yes	D007213	53-86-1	RPS6	6194	Homo sapiens	9606	[INS protein co-treated with Dexamethasone co-treated with 1-Methyl-3-isobutylxanthine co-treated with Indomethacin co-treated with bisphenol A] results in decreased expression of RPS6 mRNA	affects^cotreatment|decreases^expression	28628672
rps6	Indomethacin	yes	D007213	53-86-1	RPS6	6194	Homo sapiens	9606	[INS protein co-treated with Dexamethasone co-treated with 1-Methyl-3-isobutylxanthine co-treated with Indomethacin co-treated with bisphenol F] results in decreased expression of RPS6 mRNA	affects^cotreatment|decreases^expression	28628672
rps27	Indomethacin	yes	D007213	53-86-1	RPS27	6232	Homo sapiens	9606	[INS protein co-treated with Dexamethasone co-treated with 1-Methyl-3-isobutylxanthine co-treated with Indomethacin co-treated with bis(4-hydroxyphenyl)sulfone] results in decreased expression of RPS27 mRNA	affects^cotreatment|decreases^expression	28628672
rps27	Indomethacin	yes	D007213	53-86-1	RPS27	6232	Homo sapiens	9606	[INS protein co-treated with Dexamethasone co-treated with 1-Methyl-3-isobutylxanthine co-treated with Indomethacin co-treated with bisphenol A] results in decreased expression of RPS27 mRNA	affects^cotreatment|decreases^expression	28628672
rps27	Indomethacin	yes	D007213	53-86-1	RPS27	6232	Homo sapiens	9606	[INS protein co-treated with Dexamethasone co-treated with 1-Methyl-3-isobutylxanthine co-treated with Indomethacin co-treated with bisphenol F] results in decreased expression of RPS27 mRNA	affects^cotreatment|decreases^expression	28628672
srp9	Indomethacin	yes	D007213	53-86-1	SRP9	6726	Homo sapiens	9606	[INS protein co-treated with Dexamethasone co-treated with 1-Methyl-3-isobutylxanthine co-treated with Indomethacin co-treated with bisphenol F] results in decreased expression of SRP9 mRNA	affects^cotreatment|decreases^expression	28628672
nono	Indomethacin	yes	D007213	53-86-1	NONO	4841	Homo sapiens	9606	[INS protein co-treated with Dexamethasone co-treated with 1-Methyl-3-isobutylxanthine co-treated with Indomethacin co-treated with bisphenol F] results in increased expression of NONO mRNA	affects^cotreatment|increases^expression	28628672
hnrnpa1	Irinotecan	yes	D000077146		HNRNPA1	3178	Homo sapiens	9606	Irinotecan analog results in decreased expression of HNRNPA1 mRNA	decreases^expression	18927307
hnrnpd	Irinotecan	yes	D000077146		HNRNPD	3184	Homo sapiens	9606	Irinotecan analog results in decreased expression of HNRNPD mRNA	decreases^expression	18927307
psmb5	Isotretinoin	yes	D015474	4759-48-2	PSMB5	5693	Homo sapiens	9606	Isotretinoin results in decreased expression of PSMB5 mRNA	decreases^expression	20436886
rps27a	Ivermectin	yes	D007559	70288-86-7	RPS27A	6233	Homo sapiens	9606	Ivermectin results in decreased expression of RPS27A protein	decreases^expression	32959892
rps18	Ivermectin	yes	D007559	70288-86-7	RPS18	6222	Homo sapiens	9606	Ivermectin results in decreased expression of RPS18 protein	decreases^expression	32959892
rpl31	Ivermectin	yes	D007559	70288-86-7	RPL31	6160	Homo sapiens	9606	Ivermectin results in decreased expression of RPL31 protein	decreases^expression	32959892
rpsa	Ivermectin	yes	D007559	70288-86-7	RPSA	3921	Homo sapiens	9606	Ivermectin results in decreased expression of RPSA protein	decreases^expression	32959892
rpl3	Ivermectin	yes	D007559	70288-86-7	RPL3	6122	Homo sapiens	9606	Ivermectin results in increased expression of RPL3 protein	increases^expression	32959892
rpl9	Ivermectin	yes	D007559	70288-86-7	RPL9	6133	Homo sapiens	9606	Ivermectin results in decreased expression of RPL9 protein	decreases^expression	32959892
rpl8	Ivermectin	yes	D007559	70288-86-7	RPL8	6132	Homo sapiens	9606	Ivermectin results in decreased expression of RPL8 protein	decreases^expression	32959892
rpl10	Ivermectin	yes	D007559	70288-86-7	RPL10	6134	Homo sapiens	9606	Ivermectin results in decreased expression of RPL10 protein	decreases^expression	32959892
rpl14	Ivermectin	yes	D007559	70288-86-7	RPL14	9045	Homo sapiens	9606	Ivermectin results in decreased expression of RPL14 protein	decreases^expression	32959892
rps23	Ivermectin	yes	D007559	70288-86-7	RPS23	6228	Homo sapiens	9606	Ivermectin results in decreased expression of RPS23 protein	decreases^expression	32959892
rps9	Ivermectin	yes	D007559	70288-86-7	RPS9	6203	Homo sapiens	9606	Ivermectin results in decreased expression of RPS9 protein	decreases^expression	32959892
rps6	Ivermectin	yes	D007559	70288-86-7	RPS6	6194	Homo sapiens	9606	Ivermectin results in decreased expression of RPS6 protein	decreases^expression	32959892
rpl34	Ivermectin	yes	D007559	70288-86-7	RPL34	6164	Homo sapiens	9606	Ivermectin results in decreased expression of RPL34 protein	decreases^expression	32959892
rps27	Ivermectin	yes	D007559	70288-86-7	RPS27	6232	Homo sapiens	9606	Ivermectin results in decreased expression of RPS27 protein	decreases^expression	32959892
rpl12	Ivermectin	yes	D007559	70288-86-7	RPL12	6136	Homo sapiens	9606	Ivermectin results in decreased expression of RPL12 protein	decreases^expression	32959892
sec61a1	Ivermectin	yes	D007559	70288-86-7	SEC61A1	29927	Homo sapiens	9606	Ivermectin results in decreased expression of SEC61A1 protein	decreases^expression	32959892
eif3f	Ivermectin	yes	D007559	70288-86-7	EIF3F	8665	Homo sapiens	9606	Ivermectin results in decreased expression of EIF3F protein	decreases^expression	32959892
srp9	Ivermectin	yes	D007559	70288-86-7	SRP9	6726	Homo sapiens	9606	Ivermectin results in decreased expression of SRP9 protein	decreases^expression	32959892
eif5a	Ivermectin	yes	D007559	70288-86-7	EIF5A	1984	Homo sapiens	9606	Ivermectin results in decreased expression of EIF5A protein	decreases^expression	32959892
hnrnpm	Ivermectin	yes	D007559	70288-86-7	HNRNPM	4670	Homo sapiens	9606	Ivermectin results in decreased expression of HNRNPM protein	decreases^expression	32959892
hnrnpa1	Ivermectin	yes	D007559	70288-86-7	HNRNPA1	3178	Homo sapiens	9606	Ivermectin results in decreased expression of HNRNPA1 protein	decreases^expression	32959892
u2af2	Ivermectin	yes	D007559	70288-86-7	U2AF2	11338	Homo sapiens	9606	Ivermectin results in decreased expression of U2AF2 protein	decreases^expression	32959892
ptbp1	Ivermectin	yes	D007559	70288-86-7	PTBP1	5725	Homo sapiens	9606	Ivermectin results in decreased expression of PTBP1 protein	decreases^expression	32959892
hnrnpf	Ivermectin	yes	D007559	70288-86-7	HNRNPF	3185	Homo sapiens	9606	Ivermectin results in decreased expression of HNRNPF protein	decreases^expression	32959892
srsf3	Ivermectin	yes	D007559	70288-86-7	SRSF3	6428	Homo sapiens	9606	Ivermectin results in decreased expression of SRSF3 protein	decreases^expression	32959892
ilf2	Ivermectin	yes	D007559	70288-86-7	ILF2	3608	Homo sapiens	9606	Ivermectin results in decreased expression of ILF2 protein	decreases^expression	32959892
snrnp70	Ivermectin	yes	D007559	70288-86-7	SNRNP70	6625	Homo sapiens	9606	Ivermectin results in decreased expression of SNRNP70 protein	decreases^expression	32959892
hnrnpd	Ivermectin	yes	D007559	70288-86-7	HNRNPD	3184	Homo sapiens	9606	Ivermectin results in decreased expression of HNRNPD protein	decreases^expression	32959892
srrt	Ivermectin	yes	D007559	70288-86-7	SRRT	51593	Homo sapiens	9606	Ivermectin results in decreased expression of SRRT protein	decreases^expression	32959892
nono	Ivermectin	yes	D007559	70288-86-7	NONO	4841	Homo sapiens	9606	Ivermectin results in decreased expression of NONO protein	decreases^expression	32959892
psme3	Ivermectin	yes	D007559	70288-86-7	PSME3	10197	Homo sapiens	9606	Ivermectin results in decreased expression of PSME3 protein	decreases^expression	32959892
itgb1	Ivermectin	yes	D007559	70288-86-7	ITGB1	3688	Homo sapiens	9606	Ivermectin results in decreased expression of ITGB1 protein	decreases^expression	32959892
psmb5	Ivermectin	yes	D007559	70288-86-7	PSMB5	5693	Homo sapiens	9606	Ivermectin results in decreased expression of PSMB5 protein	decreases^expression	32959892
rps27a	Lactic Acid	yes	D019344	50-21-5	RPS27A	6233	Homo sapiens	9606	Lactic Acid results in increased expression of RPS27A mRNA	increases^expression	30851411
rpl14	Lactic Acid	yes	D019344	50-21-5	RPL14	9045	Homo sapiens	9606	Lactic Acid results in increased expression of RPL14 mRNA	increases^expression	30851411
rps6	Lactic Acid	yes	D019344	50-21-5	RPS6	6194	Homo sapiens	9606	Lactic Acid results in increased expression of RPS6 mRNA	increases^expression	30851411
sec61a1	Lactic Acid	yes	D019344	50-21-5	SEC61A1	29927	Homo sapiens	9606	Lactic Acid results in decreased expression of SEC61A1 mRNA	decreases^expression	30851411
hnrnpa1	Lactic Acid	yes	D019344	50-21-5	HNRNPA1	3178	Homo sapiens	9606	Lactic Acid results in increased expression of HNRNPA1 mRNA	increases^expression	30851411
ilf2	Lactic Acid	yes	D019344	50-21-5	ILF2	3608	Homo sapiens	9606	Lactic Acid results in decreased expression of ILF2 mRNA	decreases^expression	30851411
psme3	Lactic Acid	yes	D019344	50-21-5	PSME3	10197	Homo sapiens	9606	Lactic Acid results in decreased expression of PSME3 mRNA	decreases^expression	30851411
psmb5	Lactic Acid	yes	D019344	50-21-5	PSMB5	5693	Homo sapiens	9606	Lactic Acid results in decreased expression of PSMB5 mRNA	decreases^expression	30851411
rps6	Letrozole	yes	D000077289	112809-51-5	RPS6	6194	Homo sapiens	9606	[Letrozole co-treated with Everolimus] results in decreased phosphorylation of RPS6 protein	affects^cotreatment|decreases^phosphorylation	16033851
rps6	Letrozole	yes	D000077289	112809-51-5	RPS6	6194	Homo sapiens	9606	Letrozole results in decreased phosphorylation of RPS6 protein	decreases^phosphorylation	16033851
rps6	Loratadine	yes	D017336	79794-75-5	RPS6	6194	Homo sapiens	9606	Loratadine results in decreased expression of RPS6 protein modified form	decreases^expression	20570632
rpsa	Medroxyprogesterone Acetate	yes	D017258	71-58-9	RPSA	3921	Homo sapiens	9606	[Estradiol co-treated with Bucladesine co-treated with Medroxyprogesterone Acetate] results in decreased expression of RPSA mRNA	affects^cotreatment|decreases^expression	20823114
itgb1	Medroxyprogesterone Acetate	yes	D017258	71-58-9	ITGB1	3688	Homo sapiens	9606	[Estradiol co-treated with Bucladesine co-treated with Medroxyprogesterone Acetate] results in decreased expression of ITGB1 mRNA	affects^cotreatment|decreases^expression	20823114
rps6	Metformin	yes	D008687	657-24-9	RPS6	6194	Homo sapiens	9606	Metformin results in decreased phosphorylation of RPS6 protein	decreases^phosphorylation	23363784
rpl3	Methotrexate	yes	D008727	59-05-2	RPL3	6122	Homo sapiens	9606	Methotrexate results in decreased expression of RPL3 mRNA	decreases^expression	24449571
rps6	Methotrexate	yes	D008727	59-05-2	RPS6	6194	Homo sapiens	9606	Methotrexate results in decreased expression of RPS6 mRNA	decreases^expression	24449571
eif5a	Methotrexate	yes	D008727	59-05-2	EIF5A	1984	Homo sapiens	9606	EIF5A protein affects the susceptibility to Methotrexate	affects^response to substance	16217747
ptbp1	Methotrexate	yes	D008727	59-05-2	PTBP1	5725	Homo sapiens	9606	Methotrexate results in decreased expression of PTBP1 mRNA	decreases^expression	24449571
itgb1	Methotrexate	yes	D008727	59-05-2	ITGB1	3688	Homo sapiens	9606	Methotrexate results in decreased expression of ITGB1 mRNA	decreases^expression	25339124
itgb1	Methotrexate	yes	D008727	59-05-2	ITGB1	3688	Homo sapiens	9606	Methotrexate results in increased expression of ITGB1 mRNA	increases^expression	21678067|24449571
rps6	Mycophenolic Acid	yes	D009173	24280-93-1	RPS6	6194	Homo sapiens	9606	[Mycophenolic Acid co-treated with Imatinib Mesylate] results in decreased phosphorylation of RPS6 protein	affects^cotreatment|decreases^phosphorylation	15604220
rps6	Niacinamide	yes	D009536	98-92-0	RPS6	6194	Homo sapiens	9606	[Niacinamide results in decreased activity of SIRT1 protein] which results in increased phosphorylation of RPS6 protein	decreases^activity|increases^phosphorylation	20169165
rps6	Niclosamide	yes	D009534	50-65-7	RPS6	6194	Homo sapiens	9606	Niclosamide affects the phosphorylation of RPS6 protein	affects^phosphorylation	27542212
rps27a	Nicotine	yes	D009538		RPS27A	6233	Homo sapiens	9606	Nicotine results in decreased expression of RPS27A protein	decreases^expression	30272249
rps27a	Nicotine	yes	D009538		RPS27A	6233	Homo sapiens	9606	[Nicotine results in decreased expression of RPS27A protein] which results in increased phosphorylation of MDM2 protein	decreases^expression|increases^phosphorylation	30272249
rps27a	Nicotine	yes	D009538		RPS27A	6233	Homo sapiens	9606	[[Nicotine results in decreased expression of RPS27A protein] which results in increased phosphorylation of MDM2 protein] which results in increased ubiquitination of TP53 protein	decreases^expression|increases^phosphorylation|increases^ubiquitination	30272249
itgb1	Nicotine	yes	D009538		ITGB1	3688	Homo sapiens	9606	Nicotine results in decreased expression of ITGB1 protein	decreases^expression	11338295
rps6	Orlistat	yes	D000077403	96829-58-2	RPS6	6194	Homo sapiens	9606	Orlistat inhibits the reaction [[AKT1 gene mutant form co-treated with MET gene mutant form] results in increased phosphorylation of RPS6 protein]	affects^cotreatment|decreases^reaction|increases^phosphorylation	32045588
rpl10	Paclitaxel	yes	D017239		RPL10	6134	Homo sapiens	9606	RPL10 protein affects the susceptibility to Paclitaxel	affects^response to substance	16217747
eif5a	Paclitaxel	yes	D017239		EIF5A	1984	Homo sapiens	9606	EIF5A protein results in increased susceptibility to Paclitaxel	increases^response to substance	16734730
rpsa	Phenytoin	yes	D010672	57-41-0	RPSA	3921	Homo sapiens	9606	Phenytoin results in increased expression of RPSA mRNA	increases^expression	14741686
itgb1	Phenytoin	yes	D010672	57-41-0	ITGB1	3688	Homo sapiens	9606	Phenytoin results in decreased expression of ITGB1 protein	decreases^expression	15948689
rps6	Pioglitazone	yes	D000077205	111025-46-8	RPS6	6194	Homo sapiens	9606	Pioglitazone inhibits the reaction [[PDGFB protein binds to PDGFB protein] which results in increased expression of RPS6 protein]	affects^binding|decreases^reaction|increases^expression	26643070
rps6	Pioglitazone	yes	D000077205	111025-46-8	RPS6	6194	Homo sapiens	9606	Pioglitazone results in decreased expression of RPS6 mRNA	decreases^expression	32589349
rps6	Pioglitazone	yes	D000077205	111025-46-8	RPS6	6194	Homo sapiens	9606	Pioglitazone results in decreased phosphorylation of RPS6 protein	decreases^phosphorylation	26643070
rps6	Pioglitazone	yes	D000077205	111025-46-8	RPS6	6194	Homo sapiens	9606	PRKAA1 protein affects the reaction [Pioglitazone inhibits the reaction [[PDGFB protein binds to PDGFB protein] which results in increased expression of RPS6 protein]]	affects^binding|affects^reaction|decreases^reaction|increases^expression	26643070
srsf3	Piroxicam	yes	D010894	36322-90-4	SRSF3	6428	Homo sapiens	9606	Cisplatin affects the reaction [Piroxicam results in decreased expression of SRSF3 mRNA]	affects^reaction|decreases^expression	21858171
srsf3	Piroxicam	yes	D010894	36322-90-4	SRSF3	6428	Homo sapiens	9606	Piroxicam results in decreased expression of SRSF3 mRNA	decreases^expression	21858171
hnrnpd	Piroxicam	yes	D010894	36322-90-4	HNRNPD	3184	Homo sapiens	9606	Cisplatin affects the reaction [Piroxicam results in decreased expression of HNRNPD mRNA]	affects^reaction|decreases^expression	21858171
hnrnpd	Piroxicam	yes	D010894	36322-90-4	HNRNPD	3184	Homo sapiens	9606	Piroxicam results in decreased expression of HNRNPD mRNA	decreases^expression	21858171
itgb1	Pravastatin	yes	D017035	81093-37-0	ITGB1	3688	Homo sapiens	9606	geranylgeraniol inhibits the reaction [Pravastatin results in increased expression of [ITGA2 protein binds to ITGB1 protein]]	affects^binding|decreases^reaction|increases^expression	12500026
itgb1	Pravastatin	yes	D017035	81093-37-0	ITGB1	3688	Homo sapiens	9606	Mevalonic Acid inhibits the reaction [Pravastatin results in increased expression of [ITGA2 protein binds to ITGB1 protein]]	affects^binding|decreases^reaction|increases^expression	12500026
itgb1	Pravastatin	yes	D017035	81093-37-0	ITGB1	3688	Homo sapiens	9606	Pravastatin results in increased expression of [ITGA2 protein binds to ITGB1 protein]	affects^binding|increases^expression	12500026
rps6	pyrvinium	yes	C024631	7187-62-4	RPS6	6194	Homo sapiens	9606	pyrvinium affects the phosphorylation of RPS6 protein	affects^phosphorylation	27542212
hnrnpd	quinoline	yes	C037219	91-22-5	HNRNPD	3184	Homo sapiens	9606	quinoline analog results in decreased expression of HNRNPD protein	decreases^expression	18645022
eif5a	Raloxifene Hydrochloride	yes	D020849		EIF5A	1984	Homo sapiens	9606	Raloxifene Hydrochloride results in decreased expression of EIF5A mRNA	decreases^expression	16497877
itgb1	Raloxifene Hydrochloride	yes	D020849		ITGB1	3688	Homo sapiens	9606	Raloxifene Hydrochloride results in increased expression of ITGB1 mRNA	increases^expression	12154049|19429434
itgb1	ruxolitinib	yes	C540383		ITGB1	3688	Homo sapiens	9606	ruxolitinib inhibits the reaction [DDT results in increased expression of ITGB1 mRNA]	decreases^reaction|increases^expression	24820114
srrt	Selenomethionine	yes	D012645	1464-42-2	SRRT	51593	Homo sapiens	9606	Selenomethionine affects the expression of SRRT mRNA	affects^expression	17222674
psmb5	sibutramine	yes	C058254	106650-56-0	PSMB5	5693	Homo sapiens	9606	sibutramine results in decreased expression of PSMB5 protein	decreases^expression	27838152
itgb1	Simvastatin	yes	D019821	79902-63-9	ITGB1	3688	Homo sapiens	9606	Simvastatin results in decreased expression of ITGB1 mRNA	decreases^expression	17428261
itgb1	Simvastatin	yes	D019821	79902-63-9	ITGB1	3688	Homo sapiens	9606	Simvastatin results in decreased expression of ITGB1 protein	decreases^expression	17428261|21874229
rps6	Sirolimus	yes	D020123	53123-88-9	RPS6	6194	Homo sapiens	9606	LARP1 protein promotes the reaction [Sirolimus results in decreased expression of RPS6 protein]	decreases^expression|increases^reaction	25940091
rps6	Sirolimus	yes	D020123	53123-88-9	RPS6	6194	Homo sapiens	9606	[Resveratrol co-treated with Sirolimus] results in decreased phosphorylation of RPS6 protein	affects^cotreatment|decreases^phosphorylation	24304514
rps6	Sirolimus	yes	D020123	53123-88-9	RPS6	6194	Homo sapiens	9606	Sirolimus inhibits the reaction [CXCL8 protein results in increased phosphorylation of RPS6 protein]	decreases^reaction|increases^phosphorylation	17606477
rps6	Sirolimus	yes	D020123	53123-88-9	RPS6	6194	Homo sapiens	9606	Sirolimus inhibits the reaction [EIF4G1 protein binds to RPS6 mRNA]	affects^binding|decreases^reaction	25940091
rps6	Sirolimus	yes	D020123	53123-88-9	RPS6	6194	Homo sapiens	9606	Sirolimus inhibits the reaction [HRAS protein mutant form results in increased phosphorylation of RPS6 protein]	decreases^reaction|increases^phosphorylation	30619488
rps6	Sirolimus	yes	D020123	53123-88-9	RPS6	6194	Homo sapiens	9606	Sirolimus inhibits the reaction [IGF1 protein results in increased phosphorylation of RPS6 protein]	decreases^reaction|increases^phosphorylation	15297429
rps6	Sirolimus	yes	D020123	53123-88-9	RPS6	6194	Homo sapiens	9606	Sirolimus inhibits the reaction [IL2 protein results in increased phosphorylation of RPS6 protein]	decreases^reaction|increases^phosphorylation	15778701
rps6	Sirolimus	yes	D020123	53123-88-9	RPS6	6194	Homo sapiens	9606	Sirolimus inhibits the reaction [INS protein results in increased phosphorylation of RPS6 protein]	decreases^reaction|increases^phosphorylation	28790194
rps6	Sirolimus	yes	D020123	53123-88-9	RPS6	6194	Homo sapiens	9606	Sirolimus inhibits the reaction [Ketoglutaric Acids results in increased phosphorylation of RPS6 protein]	decreases^reaction|increases^phosphorylation	31051157
rps6	Sirolimus	yes	D020123	53123-88-9	RPS6	6194	Homo sapiens	9606	Sirolimus inhibits the reaction [Testosterone results in increased phosphorylation of RPS6 protein]	decreases^reaction|increases^phosphorylation	21036700
rps6	Sirolimus	yes	D020123	53123-88-9	RPS6	6194	Homo sapiens	9606	Sirolimus inhibits the reaction [TNF protein results in increased phosphorylation of RPS6 protein]	decreases^reaction|increases^phosphorylation	31676321
rps6	Sirolimus	yes	D020123	53123-88-9	RPS6	6194	Homo sapiens	9606	Sirolimus promotes the reaction [LARP1 protein binds to RPS6 mRNA]	affects^binding|increases^reaction	25940091
rps6	Sirolimus	yes	D020123	53123-88-9	RPS6	6194	Homo sapiens	9606	[Sirolimus results in decreased activity of MTOR protein] which results in decreased phosphorylation of RPS6 protein	decreases^activity|decreases^phosphorylation	17908691|20169165
rps6	Sirolimus	yes	D020123	53123-88-9	RPS6	6194	Homo sapiens	9606	Sirolimus results in decreased expression of RPS6 protein	decreases^expression	25940091
rps6	Sirolimus	yes	D020123	53123-88-9	RPS6	6194	Homo sapiens	9606	Sirolimus results in decreased phosphorylation of RPS6 protein	decreases^phosphorylation	10373522|12939469|16832347|17121904|19478560|19625624|20038814|20863555|21212465|21245298|21450334|23363784|23440206|24304514|24386346|26621329|27255535|28574600|30687088
rps6	Sirolimus	yes	D020123	53123-88-9	RPS6	6194	Homo sapiens	9606	Sirolimus results in increased phosphorylation of RPS6 protein	increases^phosphorylation	24392034
rps6	Sirolimus	yes	D020123	53123-88-9	RPS6	6194	Homo sapiens	9606	[Tetradecanoylphorbol Acetate results in increased activity of PRKCH protein] inhibits the reaction [Sirolimus results in decreased phosphorylation of RPS6 protein]	decreases^phosphorylation|decreases^reaction|increases^activity	16832347
rps6	Sirolimus	yes	D020123	53123-88-9	RPS6	6194	Homo sapiens	9606	TSC2 gene mutant form promotes the reaction [[Resveratrol co-treated with Sirolimus] results in decreased phosphorylation of RPS6 protein]	affects^cotreatment|decreases^phosphorylation|increases^reaction	24304514
rps6	Sirolimus	yes	D020123	53123-88-9	RPS6	6194	Homo sapiens	9606	TSC2 gene mutant form promotes the reaction [Sirolimus results in decreased phosphorylation of RPS6 protein]	decreases^phosphorylation|increases^reaction	24304514
hnrnpd	Sirolimus	yes	D020123	53123-88-9	HNRNPD	3184	Homo sapiens	9606	Sirolimus results in decreased expression of HNRNPD protein	decreases^expression	17603996
rps6	Sorafenib	yes	D000077157		RPS6	6194	Homo sapiens	9606	2-(1H-indazol-4-yl)-6-(4-methanesulfonylpiperazin-1-ylmethyl)-4-morpholin-4-ylthieno(3,2-d)pyrimidine promotes the reaction [Sorafenib results in decreased phosphorylation of RPS6 protein]	decreases^phosphorylation|increases^reaction	23036488
rps6	Sorafenib	yes	D000077157		RPS6	6194	Homo sapiens	9606	Sorafenib results in decreased phosphorylation of RPS6 protein	decreases^phosphorylation	23036488
rps18	Sunitinib	yes	D000077210		RPS18	6222	Homo sapiens	9606	Sunitinib results in increased expression of RPS18 mRNA	increases^expression	31533062
rpl9	Sunitinib	yes	D000077210		RPL9	6133	Homo sapiens	9606	Sunitinib results in increased expression of RPL9 mRNA	increases^expression	31533062
rpl8	Sunitinib	yes	D000077210		RPL8	6132	Homo sapiens	9606	Sunitinib results in increased expression of RPL8 mRNA	increases^expression	31533062
rpl14	Sunitinib	yes	D000077210		RPL14	9045	Homo sapiens	9606	Sunitinib results in increased expression of RPL14 mRNA	increases^expression	31533062
rps23	Sunitinib	yes	D000077210		RPS23	6228	Homo sapiens	9606	Sunitinib results in increased expression of RPS23 mRNA	increases^expression	31533062
rps6	Sunitinib	yes	D000077210		RPS6	6194	Homo sapiens	9606	Sunitinib results in increased expression of RPS6 mRNA	increases^expression	31533062
rpl34	Sunitinib	yes	D000077210		RPL34	6164	Homo sapiens	9606	Sunitinib results in increased expression of RPL34 mRNA	increases^expression	31533062
rps27	Sunitinib	yes	D000077210		RPS27	6232	Homo sapiens	9606	Sunitinib results in increased expression of RPS27 mRNA	increases^expression	31533062
rpl12	Sunitinib	yes	D000077210		RPL12	6136	Homo sapiens	9606	Sunitinib results in increased expression of RPL12 mRNA	increases^expression	31533062
sec61a1	Sunitinib	yes	D000077210		SEC61A1	29927	Homo sapiens	9606	Sunitinib results in increased expression of SEC61A1 mRNA	increases^expression	31533062
hnrnpm	Sunitinib	yes	D000077210		HNRNPM	4670	Homo sapiens	9606	Sunitinib results in decreased expression of HNRNPM mRNA	decreases^expression	31533062
hnrnpa1	Sunitinib	yes	D000077210		HNRNPA1	3178	Homo sapiens	9606	Sunitinib results in decreased expression of HNRNPA1 mRNA	decreases^expression	31533062
srsf3	Sunitinib	yes	D000077210		SRSF3	6428	Homo sapiens	9606	Sunitinib results in decreased expression of SRSF3 mRNA	decreases^expression	31533062
itgb1	Tamoxifen	yes	D013629	10540-29-1	ITGB1	3688	Homo sapiens	9606	Tamoxifen results in increased expression of ITGB1 mRNA	increases^expression	19429434
rps18	Temozolomide	yes	D000077204	85622-93-1	RPS18	6222	Homo sapiens	9606	Temozolomide results in increased expression of RPS18 mRNA	increases^expression	31758290
rps23	Temozolomide	yes	D000077204	85622-93-1	RPS23	6228	Homo sapiens	9606	Temozolomide results in decreased expression of RPS23 mRNA	decreases^expression	31758290
rpl34	Temozolomide	yes	D000077204	85622-93-1	RPL34	6164	Homo sapiens	9606	Temozolomide results in increased expression of RPL34 mRNA	increases^expression	31758290
rpl12	Temozolomide	yes	D000077204	85622-93-1	RPL12	6136	Homo sapiens	9606	Temozolomide results in increased expression of RPL12 mRNA	increases^expression	31758290
itgb1	Temozolomide	yes	D000077204	85622-93-1	ITGB1	3688	Homo sapiens	9606	Temozolomide results in decreased expression of ITGB1 mRNA	decreases^expression	31758290
rps6	temsirolimus	yes	C401859		RPS6	6194	Homo sapiens	9606	Cisplatin promotes the reaction [temsirolimus inhibits the reaction [MTOR protein results in increased phosphorylation of RPS6 protein]]	decreases^reaction|increases^phosphorylation|increases^reaction	21358348
rps6	temsirolimus	yes	C401859		RPS6	6194	Homo sapiens	9606	temsirolimus inhibits the reaction [MTOR protein results in increased phosphorylation of RPS6 protein]	decreases^reaction|increases^phosphorylation	21358348
rps6	temsirolimus	yes	C401859		RPS6	6194	Homo sapiens	9606	temsirolimus results in decreased phosphorylation of RPS6 protein	decreases^phosphorylation	16195324|24392034
rps6	Testosterone	yes	D013739	58-22-0	RPS6	6194	Homo sapiens	9606	AR mutant form inhibits the reaction [Testosterone results in increased phosphorylation of RPS6 protein]	decreases^reaction|increases^phosphorylation	21036700
rps6	Testosterone	yes	D013739	58-22-0	RPS6	6194	Homo sapiens	9606	[bicalutamide co-treated with Testosterone] results in decreased phosphorylation of RPS6 protein	affects^cotreatment|decreases^phosphorylation	21036700
rps6	Testosterone	yes	D013739	58-22-0	RPS6	6194	Homo sapiens	9606	Sirolimus inhibits the reaction [Testosterone results in increased phosphorylation of RPS6 protein]	decreases^reaction|increases^phosphorylation	21036700
rps6	Testosterone	yes	D013739	58-22-0	RPS6	6194	Homo sapiens	9606	Testosterone results in increased phosphorylation of RPS6 protein	increases^phosphorylation	21036700
sec61a1	testosterone enanthate	yes	C004648		SEC61A1	29927	Homo sapiens	9606	testosterone enanthate affects the expression of SEC61A1 mRNA	affects^expression	17440010
ptbp1	testosterone enanthate	yes	C004648		PTBP1	5725	Homo sapiens	9606	testosterone enanthate affects the expression of PTBP1 mRNA	affects^expression	17440010
hnrnpa1	Tetracaine	yes	D013748	94-24-6	HNRNPA1	3178	Homo sapiens	9606	benzyloxycarbonylleucyl-leucyl-leucine aldehyde inhibits the reaction [Tetracaine results in decreased expression of HNRNPA1 mRNA]	decreases^expression|decreases^reaction	34822839
hnrnpa1	Tetracaine	yes	D013748	94-24-6	HNRNPA1	3178	Homo sapiens	9606	HNRNPA1 protein inhibits the reaction [Tetracaine results in decreased expression of CCND1 protein]	decreases^expression|decreases^reaction	34822839
hnrnpa1	Tetracaine	yes	D013748	94-24-6	HNRNPA1	3178	Homo sapiens	9606	HNRNPA1 protein inhibits the reaction [Tetracaine results in decreased expression of CCNE1 protein]	decreases^expression|decreases^reaction	34822839
hnrnpa1	Tetracaine	yes	D013748	94-24-6	HNRNPA1	3178	Homo sapiens	9606	HNRNPA1 protein inhibits the reaction [Tetracaine results in decreased phosphorylation of CDK2 protein]	decreases^phosphorylation|decreases^reaction	34822839
hnrnpa1	Tetracaine	yes	D013748	94-24-6	HNRNPA1	3178	Homo sapiens	9606	HNRNPA1 protein inhibits the reaction [Tetracaine results in decreased phosphorylation of CDK6 protein]	decreases^phosphorylation|decreases^reaction	34822839
hnrnpa1	Tetracaine	yes	D013748	94-24-6	HNRNPA1	3178	Homo sapiens	9606	HNRNPA1 protein results in decreased susceptibility to Tetracaine	decreases^response to substance	34822839
hnrnpa1	Tetracaine	yes	D013748	94-24-6	HNRNPA1	3178	Homo sapiens	9606	Tetracaine results in decreased expression of and results in increased degradation of HNRNPA1 protein	decreases^expression|increases^degradation	34822839
hnrnpa1	Tetracaine	yes	D013748	94-24-6	HNRNPA1	3178	Homo sapiens	9606	Tetracaine results in decreased expression of HNRNPA1 mRNA	decreases^expression	34822839
srsf3	Theophylline	yes	D013806	58-55-9	SRSF3	6428	Homo sapiens	9606	[Hydrogen Peroxide co-treated with Theophylline] results in increased expression of SRSF3 protein	affects^cotreatment|increases^expression	18951874
psme3	titanium dioxide	yes	C009495	13463-67-7	PSME3	10197	Homo sapiens	9606	titanium dioxide results in increased expression of PSME3 protein	increases^expression	30910687
eif5a	Topotecan	yes	D019772	123948-87-8	EIF5A	1984	Homo sapiens	9606	EIF5A protein affects the susceptibility to Topotecan	affects^response to substance	16217747
rps27a	Tretinoin	yes	D014212	302-79-4	RPS27A	6233	Homo sapiens	9606	Tretinoin results in decreased expression of RPS27A mRNA	decreases^expression	33167477
rpsa	Tretinoin	yes	D014212	302-79-4	RPSA	3921	Homo sapiens	9606	Tretinoin results in decreased expression of RPSA mRNA	decreases^expression	23724009
rpl14	Tretinoin	yes	D014212	302-79-4	RPL14	9045	Homo sapiens	9606	Tretinoin results in decreased expression of RPL14 mRNA	decreases^expression	33167477
eif3f	Tretinoin	yes	D014212	302-79-4	EIF3F	8665	Homo sapiens	9606	Tretinoin results in decreased expression of EIF3F mRNA	decreases^expression	33167477
eif5a	Tretinoin	yes	D014212	302-79-4	EIF5A	1984	Homo sapiens	9606	Tretinoin results in decreased expression of EIF5A mRNA	decreases^expression	21934132|23724009
srsf3	Tretinoin	yes	D014212	302-79-4	SRSF3	6428	Homo sapiens	9606	Tretinoin results in decreased expression of SRSF3 mRNA	decreases^expression	15498508|16054129
ilf2	Tretinoin	yes	D014212	302-79-4	ILF2	3608	Homo sapiens	9606	Tretinoin results in decreased expression of ILF2 mRNA	decreases^expression	33167477
srrt	Tretinoin	yes	D014212	302-79-4	SRRT	51593	Homo sapiens	9606	Tretinoin results in decreased expression of SRRT mRNA	decreases^expression	17218384
nono	Tretinoin	yes	D014212	302-79-4	NONO	4841	Homo sapiens	9606	Tretinoin results in decreased expression of NONO mRNA	decreases^expression	33167477
itgb1	Tretinoin	yes	D014212	302-79-4	ITGB1	3688	Homo sapiens	9606	Tretinoin results in increased cleavage of [ITGAV protein binds to ITGB1 protein]	affects^binding|increases^cleavage	11369141
itgb1	Tretinoin	yes	D014212	302-79-4	ITGB1	3688	Homo sapiens	9606	Tretinoin results in increased expression of [ITGAV protein binds to ITGB1 protein]	affects^binding|increases^expression	11718225
itgb1	Tretinoin	yes	D014212	302-79-4	ITGB1	3688	Homo sapiens	9606	Tretinoin results in increased expression of ITGB1 mRNA	increases^expression	23724009
hnrnpa1	Troglitazone	yes	D000077288	97322-87-7	HNRNPA1	3178	Homo sapiens	9606	Troglitazone results in decreased expression of HNRNPA1 mRNA	decreases^expression	19140230
rps27a	Valproic Acid	yes	D014635	99-66-1	RPS27A	6233	Homo sapiens	9606	[Hydralazine co-treated with Valproic Acid] results in increased expression of RPS27A mRNA	affects^cotreatment|increases^expression	17183730
rps18	Valproic Acid	yes	D014635	99-66-1	RPS18	6222	Homo sapiens	9606	Valproic Acid results in increased methylation of RPS18 gene	increases^methylation	29154799
rpl31	Valproic Acid	yes	D014635	99-66-1	RPL31	6160	Homo sapiens	9606	[Hydralazine co-treated with Valproic Acid] results in increased expression of RPL31 mRNA	affects^cotreatment|increases^expression	17183730
rpl31	Valproic Acid	yes	D014635	99-66-1	RPL31	6160	Homo sapiens	9606	[NOG protein co-treated with Valproic Acid co-treated with dorsomorphin co-treated with 4-(5-benzo(1,3)dioxol-5-yl-4-pyridin-2-yl-1H-imidazol-2-yl)benzamide] results in decreased expression of RPL31 mRNA	affects^cotreatment|decreases^expression	27188386
rpl31	Valproic Acid	yes	D014635	99-66-1	RPL31	6160	Homo sapiens	9606	Valproic Acid affects the expression of RPL31 mRNA	affects^expression	25979313
rpl31	Valproic Acid	yes	D014635	99-66-1	RPL31	6160	Homo sapiens	9606	Valproic Acid results in decreased expression of RPL31 mRNA	decreases^expression	23179753|24383497|24935251|26272509|27188386|28001369
rpl3	Valproic Acid	yes	D014635	99-66-1	RPL3	6122	Homo sapiens	9606	Valproic Acid affects the expression of RPL3 mRNA	affects^expression	25979313
rpl9	Valproic Acid	yes	D014635	99-66-1	RPL9	6133	Homo sapiens	9606	Valproic Acid results in decreased methylation of RPL9 gene	decreases^methylation	29154799
rpl10	Valproic Acid	yes	D014635	99-66-1	RPL10	6134	Homo sapiens	9606	Valproic Acid results in decreased expression of RPL10 mRNA	decreases^expression	23179753
rpl14	Valproic Acid	yes	D014635	99-66-1	RPL14	9045	Homo sapiens	9606	Valproic Acid results in decreased methylation of RPL14 gene	decreases^methylation	29154799
rps23	Valproic Acid	yes	D014635	99-66-1	RPS23	6228	Homo sapiens	9606	Valproic Acid results in decreased methylation of RPS23 gene	decreases^methylation	29154799
rps9	Valproic Acid	yes	D014635	99-66-1	RPS9	6203	Homo sapiens	9606	[Hydralazine co-treated with Valproic Acid] results in increased expression of RPS9 mRNA	affects^cotreatment|increases^expression	17183730
rps9	Valproic Acid	yes	D014635	99-66-1	RPS9	6203	Homo sapiens	9606	Valproic Acid results in increased methylation of RPS9 gene	increases^methylation	29154799
rpl34	Valproic Acid	yes	D014635	99-66-1	RPL34	6164	Homo sapiens	9606	[Hydralazine co-treated with Valproic Acid] results in increased expression of RPL34 mRNA	affects^cotreatment|increases^expression	17183730
rpl34	Valproic Acid	yes	D014635	99-66-1	RPL34	6164	Homo sapiens	9606	Valproic Acid results in increased expression of RPL34 mRNA	increases^expression	23527032
rps27	Valproic Acid	yes	D014635	99-66-1	RPS27	6232	Homo sapiens	9606	[Hydralazine co-treated with Valproic Acid] results in increased expression of RPS27 mRNA	affects^cotreatment|increases^expression	17183730
sec61a1	Valproic Acid	yes	D014635	99-66-1	SEC61A1	29927	Homo sapiens	9606	Valproic Acid results in decreased methylation of SEC61A1 gene	decreases^methylation	29154799
sec61a1	Valproic Acid	yes	D014635	99-66-1	SEC61A1	29927	Homo sapiens	9606	Valproic Acid results in increased expression of SEC61A1 mRNA	increases^expression	23179753
eif3f	Valproic Acid	yes	D014635	99-66-1	EIF3F	8665	Homo sapiens	9606	Valproic Acid results in increased expression of EIF3F mRNA	increases^expression	26272509
srp9	Valproic Acid	yes	D014635	99-66-1	SRP9	6726	Homo sapiens	9606	[Hydralazine co-treated with Valproic Acid] results in increased expression of SRP9 mRNA	affects^cotreatment|increases^expression	17183730
eif5a	Valproic Acid	yes	D014635	99-66-1	EIF5A	1984	Homo sapiens	9606	[NOG protein co-treated with Valproic Acid co-treated with dorsomorphin co-treated with 4-(5-benzo(1,3)dioxol-5-yl-4-pyridin-2-yl-1H-imidazol-2-yl)benzamide] results in increased expression of EIF5A mRNA	affects^cotreatment|increases^expression	27188386
eif5a	Valproic Acid	yes	D014635	99-66-1	EIF5A	1984	Homo sapiens	9606	Valproic Acid affects the expression of EIF5A mRNA	affects^expression	25979313
eif5a	Valproic Acid	yes	D014635	99-66-1	EIF5A	1984	Homo sapiens	9606	Valproic Acid results in increased expression of EIF5A mRNA	increases^expression	23179753|24383497|26272509|28001369
hnrnpm	Valproic Acid	yes	D014635	99-66-1	HNRNPM	4670	Homo sapiens	9606	Valproic Acid affects the expression of HNRNPM mRNA	affects^expression	25979313
hnrnpm	Valproic Acid	yes	D014635	99-66-1	HNRNPM	4670	Homo sapiens	9606	Valproic Acid results in increased expression of HNRNPM mRNA	increases^expression	23179753
hnrnpa1	Valproic Acid	yes	D014635	99-66-1	HNRNPA1	3178	Homo sapiens	9606	Valproic Acid results in decreased expression of HNRNPA1 mRNA	decreases^expression	23179753|27188386
u2af2	Valproic Acid	yes	D014635	99-66-1	U2AF2	11338	Homo sapiens	9606	Valproic Acid affects the expression of U2AF2 mRNA	affects^expression	25979313
ptbp1	Valproic Acid	yes	D014635	99-66-1	PTBP1	5725	Homo sapiens	9606	[NOG protein co-treated with Valproic Acid co-treated with dorsomorphin co-treated with 4-(5-benzo(1,3)dioxol-5-yl-4-pyridin-2-yl-1H-imidazol-2-yl)benzamide] results in decreased expression of PTBP1 mRNA	affects^cotreatment|decreases^expression	27188386
ptbp1	Valproic Acid	yes	D014635	99-66-1	PTBP1	5725	Homo sapiens	9606	Valproic Acid results in decreased expression of PTBP1 mRNA	decreases^expression	23179753|26272509
ptbp1	Valproic Acid	yes	D014635	99-66-1	PTBP1	5725	Homo sapiens	9606	Valproic Acid results in increased methylation of PTBP1 gene	increases^methylation	29154799
hnrnpf	Valproic Acid	yes	D014635	99-66-1	HNRNPF	3185	Homo sapiens	9606	Valproic Acid results in decreased expression of HNRNPF mRNA	decreases^expression	23179753|27188386
hnrnpf	Valproic Acid	yes	D014635	99-66-1	HNRNPF	3185	Homo sapiens	9606	Valproic Acid results in decreased methylation of HNRNPF gene	decreases^methylation	29154799
srsf3	Valproic Acid	yes	D014635	99-66-1	SRSF3	6428	Homo sapiens	9606	Valproic Acid results in decreased methylation of SRSF3 gene	decreases^methylation	29154799
srsf3	Valproic Acid	yes	D014635	99-66-1	SRSF3	6428	Homo sapiens	9606	Valproic Acid results in increased expression of SRSF3 mRNA	increases^expression	28001369
snrnp70	Valproic Acid	yes	D014635	99-66-1	SNRNP70	6625	Homo sapiens	9606	[Hydralazine co-treated with Valproic Acid] results in increased expression of SNRNP70 mRNA	affects^cotreatment|increases^expression	17183730
snrnp70	Valproic Acid	yes	D014635	99-66-1	SNRNP70	6625	Homo sapiens	9606	Valproic Acid affects the expression of SNRNP70 mRNA	affects^expression	25979313
hnrnpd	Valproic Acid	yes	D014635	99-66-1	HNRNPD	3184	Homo sapiens	9606	Valproic Acid affects the expression of HNRNPD mRNA	affects^expression	23179753|25979313|27188386
hnrnpd	Valproic Acid	yes	D014635	99-66-1	HNRNPD	3184	Homo sapiens	9606	Valproic Acid results in decreased expression of HNRNPD mRNA	decreases^expression	28001369
srrt	Valproic Acid	yes	D014635	99-66-1	SRRT	51593	Homo sapiens	9606	Valproic Acid affects the expression of SRRT mRNA	affects^expression	25979313
srrt	Valproic Acid	yes	D014635	99-66-1	SRRT	51593	Homo sapiens	9606	Valproic Acid results in decreased expression of SRRT mRNA	decreases^expression	29154799
srrt	Valproic Acid	yes	D014635	99-66-1	SRRT	51593	Homo sapiens	9606	Valproic Acid results in increased expression of SRRT mRNA	increases^expression	23179753
srrt	Valproic Acid	yes	D014635	99-66-1	SRRT	51593	Homo sapiens	9606	Valproic Acid results in increased methylation of SRRT gene	increases^methylation	29154799
nono	Valproic Acid	yes	D014635	99-66-1	NONO	4841	Homo sapiens	9606	Valproic Acid results in increased methylation of NONO gene	increases^methylation	29154799
psme3	Valproic Acid	yes	D014635	99-66-1	PSME3	10197	Homo sapiens	9606	[NOG protein co-treated with Valproic Acid co-treated with dorsomorphin co-treated with 4-(5-benzo(1,3)dioxol-5-yl-4-pyridin-2-yl-1H-imidazol-2-yl)benzamide] results in increased expression of PSME3 mRNA	affects^cotreatment|increases^expression	27188386
psme3	Valproic Acid	yes	D014635	99-66-1	PSME3	10197	Homo sapiens	9606	Valproic Acid affects the expression of PSME3 mRNA	affects^expression	25979313
psme3	Valproic Acid	yes	D014635	99-66-1	PSME3	10197	Homo sapiens	9606	Valproic Acid results in decreased methylation of PSME3 gene	decreases^methylation	29154799
psme3	Valproic Acid	yes	D014635	99-66-1	PSME3	10197	Homo sapiens	9606	Valproic Acid results in increased expression of PSME3 mRNA	increases^expression	23179753|25192806|26272509
itgb1	Valproic Acid	yes	D014635	99-66-1	ITGB1	3688	Homo sapiens	9606	Valproic Acid results in decreased methylation of ITGB1 gene	decreases^methylation	29154799
itgb1	Valproic Acid	yes	D014635	99-66-1	ITGB1	3688	Homo sapiens	9606	Valproic Acid results in increased expression of ITGB1 mRNA	increases^expression	23179753|28001369
rps6	vandetanib	yes	C452423		RPS6	6194	Homo sapiens	9606	INS protein inhibits the reaction [vandetanib results in decreased phosphorylation of RPS6 protein]	decreases^phosphorylation|decreases^reaction	23799852
rps6	vandetanib	yes	C452423		RPS6	6194	Homo sapiens	9606	vandetanib results in decreased phosphorylation of RPS6 protein	decreases^phosphorylation	23799852
rpl31	Vincristine	yes	D014750		RPL31	6160	Homo sapiens	9606	Vincristine results in decreased expression of RPL31 mRNA	decreases^expression	23649840
rpl10	Vincristine	yes	D014750		RPL10	6134	Homo sapiens	9606	Vincristine results in decreased expression of RPL10 mRNA	decreases^expression	23649840
srsf3	Vincristine	yes	D014750		SRSF3	6428	Homo sapiens	9606	Vincristine results in decreased expression of SRSF3 mRNA	decreases^expression	23649840
hnrnpd	Vincristine	yes	D014750		HNRNPD	3184	Homo sapiens	9606	Vincristine results in decreased expression of HNRNPD mRNA	decreases^expression	23649840
rps27a	Vorinostat	yes	D000077337		RPS27A	6233	Homo sapiens	9606	Vorinostat results in increased expression of RPS27A mRNA	increases^expression	27188386
rpsa	Vorinostat	yes	D000077337		RPSA	3921	Homo sapiens	9606	Vorinostat results in decreased expression of RPSA protein	decreases^expression	20543569
rps6	Vorinostat	yes	D000077337		RPS6	6194	Homo sapiens	9606	Vorinostat results in decreased phosphorylation of RPS6 protein	decreases^phosphorylation	18850582
rpl12	Vorinostat	yes	D000077337		RPL12	6136	Homo sapiens	9606	Vorinostat results in decreased expression of RPL12 protein	decreases^expression	20543569
eif5a	Vorinostat	yes	D000077337		EIF5A	1984	Homo sapiens	9606	Vorinostat results in increased expression of EIF5A protein	increases^expression	17593366
u2af2	Vorinostat	yes	D000077337		U2AF2	11338	Homo sapiens	9606	Vorinostat results in decreased expression of U2AF2 mRNA	decreases^expression	22083351
hnrnpd	Vorinostat	yes	D000077337		HNRNPD	3184	Homo sapiens	9606	Vorinostat results in decreased expression of HNRNPD mRNA	decreases^expression	27188386
itgb1	Vorinostat	yes	D000077337		ITGB1	3688	Homo sapiens	9606	Vorinostat results in increased expression of ITGB1 mRNA	increases^expression	19911379
itgb1	Vorinostat	yes	D000077337		ITGB1	3688	Homo sapiens	9606	Vorinostat results in increased expression of ITGB1 protein	increases^expression	19911379
